# Supplementary material for: The pan-genome and local adaptation of Arabidopsis thaliana
Source: Nat Commun. 2023 Oct 6;14:6259. doi: 10.1038/s41467-023-42029-4 (PMC10558531; doi:10.1038/s41467-023-42029-4)
Supplement: Supplementary file 4 — Supplementary Data 1 [file 41467_2023_42029_MOESM4_ESM.xlsx]

## Sheet: Supplementary Data 1
Supplementary Data 1 Variance component analysis for 61 traits with SNPs and SVs.
Traits	SNPs variance component	SVs variance component	SNPs variance component in SNPs+SVs	SVs variance component in SNPs+SVs	SNPs+SVs variance component
BIO 1	0.708	0.731	0.368	0.359	0.726
BIO 2	0.85	0.845	0.507	0.351	0.857
BIO 3	0.723	0.742	0.4	0.336	0.736
BIO 4	0.806	0.815	0.44	0.378	0.818
BIO 5	0.781	0.771	0.485	0.303	0.787
BIO 6	0.638	0.65	0.366	0.282	0.648
BIO 7	0.889	0.881	0.539	0.36	0.898
BIO 8	0.684	0.701	0.413	0.284	0.696
BIO 9	0.676	0.698	0.363	0.327	0.69
BIO 10	0.717	0.717	0.444	0.283	0.726
BIO 11	0.749	0.774	0.375	0.393	0.768
BIO 12	0.778	0.781	0.473	0.318	0.79
BIO 13	0.791	0.806	0.457	0.353	0.81
BIO 14	0.756	0.761	0.437	0.326	0.762
BIO 15	0.752	0.773	0.372	0.394	0.766
BIO 16	0.767	0.782	0.455	0.33	0.785
BIO 17	0.744	0.746	0.44	0.309	0.749
BIO 18	0.684	0.693	0.42	0.273	0.693
BIO 19	0.722	0.748	0.359	0.385	0.744
Annual mean UV-B	0.878	0.864	0.566	0.312	0.879
Elevation	0.783	0.824	0.441	0.366	0.807
FT10 mean	0.861	0.861	0.566	0.301	0.867
FT16 mean	0.838	0.839	0.525	0.319	0.844
Leaf Li7	0.53	0.571	0.244	0.317	0.561
Leaf Na23	0.609	0.6	0.365	0.252	0.618
Leaf Mg25	0.506	0.515	0.308	0.211	0.519
Leaf P31	0.587	0.596	0.342	0.262	0.604
Leaf S34	0.53	0.534	0.336	0.204	0.539
Leaf K39	0.596	0.608	0.314	0.301	0.616
Leaf Ca43	0.508	0.526	0.273	0.252	0.525
Leaf Mn55	0.4	0.404	0.22	0.19	0.41
Leaf Fe57	0.423	0.425	0.239	0.195	0.434
Leaf Co59	0.485	0.511	0.26	0.246	0.506
Leaf Ni60	0.159	0.183	0.073	0.103	0.177
Leaf Cu65	0.397	0.401	0.218	0.192	0.41
Leaf Zn66	0.346	0.335	0.213	0.136	0.349
Leaf As75	0.448	0.461	0.217	0.245	0.461
Leaf Se82	0.687	0.677	0.443	0.248	0.691
Leaf Rb85	0.372	0.384	0.192	0.195	0.387
Leaf Sr88	0.511	0.513	0.286	0.236	0.522
Leaf Mo98	0.693	0.703	0.344	0.367	0.71
Leaf Cd114	0.099	0.095	0.059	0.04	0.099
Seed Li7	0.539	0.54	0.331	0.221	0.553
Seed Na23	0.354	0.384	0.169	0.206	0.375
Seed Mg25	0.488	0.511	0.281	0.225	0.506
Seed P31	0.469	0.449	0.286	0.188	0.474
Seed S34	0.369	0.364	0.199	0.174	0.373
Seed K39	0.454	0.493	0.2	0.284	0.484
Seed Ca43	0.517	0.551	0.235	0.314	0.549
Seed Mn55	0.501	0.536	0.191	0.341	0.533
Seed Fe57	0.223	0.251	0.093	0.152	0.245
Seed Co59	0.317	0.319	0.163	0.164	0.327
Seed Ni60	0.127	0.151	0.051	0.093	0.144
Seed Cu65	0.363	0.374	0.186	0.187	0.373
Seed Zn66	0.318	0.344	0.156	0.185	0.341
Seed As75	0.469	0.464	0.257	0.225	0.482
Seed Se82	0.61	0.634	0.321	0.307	0.628
Seed Rb85	0.493	0.509	0.234	0.28	0.514
Seed Sr88	0.542	0.572	0.247	0.322	0.569
Seed Mo98	0.54	0.568	0.277	0.284	0.561
Seed Cd114	0.494	0.509	0.263	0.25	0.513
