# Supplementary material for: The pan-genome and local adaptation of Arabidopsis thaliana
Source: Nat Commun. 2023 Oct 6;14:6259. doi: 10.1038/s41467-023-42029-4 (PMC10558531; doi:10.1038/s41467-023-42029-4)
Supplement: Supplementary file 5 — Supplementary Data 2 [file 41467_2023_42029_MOESM5_ESM.xlsx]

## Sheet: Supplementary Data 2
Supplementary Data 2 Summary of the SV-GWAS results and genes around 20kb. Significance was tested by standard linear mixed model.
Traits	SV location	Related genes in 20 kb region	GWAS P-value
FT 10	Chr1:4137790	AT1G12210, AT1G12190, AT1G12180, AT1G12170, AT1G12220, AT1G12211, AT1G12160	2.17e-11
	Chr5:8021689	AT5G23760, AT5G23770, AT5G23780, AT5G23790, AT5G23800, AT5G23740, AT5G23750	8.37e-07
Leaf Mo98	Chr2:20712957	AT2G41310, AT2G41260, AT2G41280, AT2G41290	1.52e-26
	Chr5:27277633	AT5G59900, AT5G59865, AT5G59860, AT5G59840, AT5G59910, AT5G59880, AT5G59890, AT5G59870, AT5G59850, AT5G59920	4.89e-06
Seed Se82	Chr5:19401279	AT5G40610, AT5G40570, AT5G40580, AT5G40590	7.42e-11
	Chr5:194521	AT5G01480, AT5G01470, AT5G01440, AT5G01460, AT5G01445, AT5G01450, AT5G01490, AT5G01500	3.51e-10
Leaf P31	Chr1:14309404	AT1G38131	2.54e-05
Leaf S34	Chr1:6453235	AT1G18700, AT1G18720, AT1G18710	3.61e-05
Leaf Sr88	Chr1:5614373	AT1G16430, AT1G16445, AT1G16410, AT1G16400, AT1G16420, AT1G16460, AT1G16440	5.1e-05
	Chr4:1340615	AT4G02180, AT4G02220, AT4G02190, AT4G02210, AT4G02235, AT4G02200, AT4G02230, AT4G02195	4.57e-05
	Chr4:18347435	AT4G29920, AT4G29930, AT4G29910, AT4G29940	1.16e-05
Leaf As75	Chr1:6955451	AT1G20070, AT1G20060, AT1G20065, AT1G20030, AT1G20080, AT1G20020, AT1G20050	4.03e-05
	Chr2:13358229	AT2G23160, AT2G23170, AT2G23150	9.88e-06
	Chr4:20247109	AT4G34610, AT4G34630, AT4G34660, AT4G34620, AT4G34640, AT4G34650	7.55e-06
Seed Ca43	Chr1:9085005	AT1G26200, AT1G26180, AT1G26170, AT1G26230, AT1G26210, AT1G26190	6.74e-06
	Chr2:15336432	AT2G27775, AT2G27770, AT2G27790, AT2G27780	3.29e-05
Seed Mn55	Chr1: 8890464	AT1G25320, AT1G25277, AT1G25275, AT1G25300, AT1G25330, AT1G25310, AT1G25290, AT1G25280	1.28e-08
	Chr2: 3265229	AT2G06210, AT2G06200	5.33e-05
	Chr2:13358229	AT2G23160, AT2G23148, AT2G23170, AT2G23150	1.02e-07
	Chr4:10813239	AT4G11810, AT4G11820, AT4G11830, AT4G11840	3.11e-05
Seed Zn66	Chr1: 4137790	AT1G12190, AT1G12180, AT1G12170, AT1G12211, AT1G12160, AT1G12200, AT1G12220, AT1G12210	8.1e-06
	Chr1:11191867	AT1G31240, AT1G31255, AT1G31270, AT1G31250, AT1G31243, AT1G31230, AT1G31260	5.78e-05
	Chr2:13358229	AT2G23160, AT2G23148, AT2G23170, AT2G23150	2.31e-07
	Chr5:19183850	AT5G40060, AT5G40070, AT5G40100, AT5G40050, AT5G40090, AT5G40080, AT5G40040	1.53e-05
Seed Cd114	Chr1:8890464	AT1G25320, AT1G25277, AT1G25275, AT1G25300, AT1G25330, AT1G25310, AT1G25290, AT1G25280	2.98e-09
	Chr1:12268377	AT1G33770, AT1G33790, AT1G33780, AT1G33760	6.49e-05
	Chr2:13358229	AT2G23160, AT2G23148, AT2G23170, AT2G23150	1.4e-07
Seed Mg25	Chr5:19401279	AT5G40600, AT5G40570, AT5G40590, AT5G40580, AT5G40610	1.41e-05
