# Supplementary material for: The pan-genome and local adaptation of Arabidopsis thaliana
Source: Nat Commun. 2023 Oct 6;14:6259. doi: 10.1038/s41467-023-42029-4 (PMC10558531; doi:10.1038/s41467-023-42029-4)
Supplement: Supplementary file 6 — Supplementary Data 3 [file 41467_2023_42029_MOESM6_ESM.xlsx]

## Sheet: Supplementary Data 3
Supplementary Data 3 Primers used in the LUC experiment.
Primer Name	Sequence (5’ to 3’)
Primers for CCR
CCR-TE-F	GTCGACGGTATCGATAAGCTTAAGAGTATTTATAATAAATGACTATAG
CCR-TE-R	TAGTGGATCCCCCGGGCTGCAGAATATTAGTAGATAACCAAATAAAACAT
Primers for proKNAT3Ti, proKNAT3Yi
LUC-KNAT3-F-HindIII	GTCGACGGTATCGATAAGCTTTGTGACGATCGAATATACTACCATC
LUC-KNAT3-R-BamHI CB	CGCTCTAGAACTAGTGGATCCCATCGTTTTGGTTTGACCTT
Primers for proKNAT3Ti-M
LUC-KNAT3-F-HindIII	GTCGACGGTATCGATAAGCTTTGTGACGATCGAATATACTACCATC
tiproM-LUC-KNAT3-R1	CAATCTTTTAAGAATTTATTTATATGGATTTAAAAGACCTAAGTACCAG
tiproM-LUC-KNAT3-F2	CTGGTACTTAGGTCTTTTAAATCCATATAAATAAATTCTTAAAAGATTG
LUC-KNAT3-R-BamHI CB	CGCTCTAGAACTAGTGGATCCCATCGTTTTGGTTTGACCTT
TE-KNAT3-nLUC-R1	CAATCTTTTAAGAATTTATTTATCTACAT
TE-KNAT3-nLUC-F1	CTGGTACTTAGGTCTTTTAAATCCAT
Primers for WH-1
proWH1-LUC-F-HindIII	GTCGACGGTATCGATAAGCTTtaactttgaacccgtatctgg
proWH1-LUC-R-BamHI	CGCTCTAGAACTAGTGGATCCatcagatgaactactaggagaagc
Primers for proHPCA1Ti, proHPCA1Yi
LUC-HPCA1-F-HindIII	GTCGACGGTATCGATAAGCTTTTCCACAAGTCTTGTTGAACG
LUC-HPCA1-R-BamHI CB	CGCTCTAGAACTAGTGGATCCCTTCAAACCCACAAAGAACCTCT
Primers for proHPCA1Ti-M
LUC-HPCA1-F-HindIII	GTCGACGGTATCGATAAGCTTTTCCACAAGTCTTGTTGAACG
tiproM-LUC-HPCA1-R1	GAATAAAGTCATGGTCGTTGCATCGTTGG
tiproM-LUC-HPCA1-F2	CAACGACCATGACTTTATTCAATGTTGGTTGTT
LUC-HPCA1-R-BamHI CB	CGCTCTAGAACTAGTGGATCCCTTCAAACCCACAAAGAACCTCT
Primers for proHPCA1Yi-M
LUC-HPCA1-F-HindIII	GTCGACGGTATCGATAAGCTTTTCCACAAGTCTTGTTGAACG
siproM-HPCA1-nLUC-R1	ATGGTCGTTGCATCGTTGG
siproM-HPCA1-nLUC-F2	CCAACGATGCAACGACCAT
LUC-HPCA1-R-BamHI CB	CGCTCTAGAACTAGTGGATCCCTTCAAACCCACAAAGAACCTCT
