# Supplementary material for: The pan-genome and local adaptation of Arabidopsis thaliana
Source: Nat Commun. 2023 Oct 6;14:6259. doi: 10.1038/s41467-023-42029-4 (PMC10558531; doi:10.1038/s41467-023-42029-4)
Supplement: Supplementary file 8 — Source Data [file 41467_2023_42029_MOESM8_ESM.zip]

Archive with 3 entries (2 files):
- Source Data/
- Source Data/Independent variables Source Data for Supplementary Fig. 7.xlsx
- Source Data/Source Data.xlsx
