# Supplementary material for: The pan-genome and local adaptation of Arabidopsis thaliana
Source: Nat Commun. 2023 Oct 6;14:6259. doi: 10.1038/s41467-023-42029-4 (PMC10558531; doi:10.1038/s41467-023-42029-4)
Supplement: Supplementary file 8 — Source Data [file 41467_2023_42029_MOESM8_ESM.zip › Source Data/Independent variables Source Data for Supplementary Fig. 7.xlsx]

## Sheet: Sample_tif2_TableToExcel
Name	BIO1	BIO2	BIO3	BIO4	BIO5	BIO6	BIO7	BIO8	BIO9	BIO10	BIO11	BIO12	BIO13	BIO14	BIO15	BIO16	BIO17	BIO18	BIO19
AH-7	13.825	8.75	27.3438	874.379	29.2	-2.8	32	24.3333	2.73333	24.3333	2.73333	1419	227	29	57.3418	627	124	627	124
Arb-0	15.9292	11.975	40.3199	609.26	31.9	2.2	29.7	11.9833	23.55	23.7	8.63333	414	61	2	61.1221	168	17	18	142
Belmonte-4-94	14.5792	9.79167	35.8669	641.311	30.1	2.8	27.3	11.3333	22.75	22.75	7.26667	390	51	12	34.5899	142	54	54	111
Bor-1	7.34583	8.35833	30.2838	733.654	22.6	-5	27.6	16.3	-0.366667	16.3	-1.68333	560	84	26	42.5483	226	82	226	85
Cdm-0	15.2042	10.525	37.1908	627.909	31.5	3.2	28.3	8.85	23.3333	23.3333	8.06667	486	65	5	50.3095	189	36	36	182
Col-0	13.0833	12.6667	32.646	952.025	32.2	-6.6	38.8	18.1167	0.833333	24.5333	0.833333	1021	125	40	27.2275	326	157	279	157
Dra-2	7.20833	8.21667	30.0977	729.489	22.3	-5	27.3	16.1167	-0.466667	16.1167	-1.76667	570	86	26	42.5971	230	83	230	87
Elk-1	13.5833	11.5167	38.3889	646.58	30.3	0.3	30	9.1	22.0333	22.0333	6.2	594	80	4	62.3484	234	24	24	224
Etna-2	9.26667	7.66667	31.2925	632.349	23.3	-1.2	24.5	3.73333	17.3333	17.3333	2.25	738	107	13	52.0811	293	52	52	279
Got-22	9.15417	8.325	33.4337	627.276	23.2	-1.7	24.9	15.5833	4.85	17.0333	1.63333	646	72	40	15.6463	193	135	190	150
Hs-0	8.8875	7.525	32.0213	604.807	22.1	-1.4	23.5	16.4167	4.53333	16.4167	1.63333	783	78	50	12.9227	219	166	219	196
Kelsterbach-2	10.3375	8.45833	32.5321	672.648	25.1	-0.9	26	17.1667	6.13333	18.8167	2.25	592	64	38	16.0364	180	121	171	132
Ket-10	10.975	10.9	39.0681	585.466	27.3	-0.6	27.9	5.3	18.5	18.5	4.16667	1050	162	3	72.8274	471	29	29	458
Kondara	14.2125	12.2917	33.1312	904.796	34.3	-2.8	37.1	8.61667	24.0833	25.5167	2.91667	493	103	1	81.8805	255	8	13	178
Kz-9	3.12083	11.4417	24.8192	1324.59	27.2	-18.9	46.1	17.2	-11.9833	18.95	-13.05	291	36	13	27.7035	101	49	93	58
LI-OF-095	10.9	9.38333	28.6077	861.085	27.7	-5.1	32.8	2.83333	18.9167	21.45	0.266667	1119	103	82	8.90149	301	258	264	283
LL-0	14.3208	9.35833	38.1973	553.499	27.5	3	24.5	15.3333	21.35	21.55	8.16667	768	95	33	25.1344	254	144	180	176
Mammo-1	15.7333	6.11667	28.9889	552.401	27.2	6.1	21.1	13.8333	22.5167	22.7167	9.41667	895	125	17	56.2239	365	62	103	339
Meh-0	13.2792	11.7417	38.7514	645.454	30.6	0.3	30.3	8.88333	21.4833	21.5167	5.73333	369	47	7	42.8945	125	34	36	113
Ms-0	5.375	7.55	22.4702	980.794	23.3	-10.3	33.6	17.4167	-0.616667	17.4167	-6.61667	721	94	35	31.7789	259	115	259	133
Nz-1	14.4	10.45	49.5261	372.504	25.3	4.2	21.1	15.8833	12.3167	18.9	9.76667	1491	172	88	19.2616	406	333	352	378
Per-1	1.875	8.61667	20.7631	1181.64	23.3	-18.2	41.5	16.2	-4.73333	16.2	-13.0333	615	76	25	35.329	220	87	220	105
Pra-6	10.625	10.95	37.372	660.917	27.7	-1.6	29.3	6.88333	19.25	19.25	3.23333	461	54	17	32.0809	150	66	66	124
Pu2-23	7.70833	8.13333	30.0123	732.172	22.6	-4.5	27.1	15.1667	0.0166667	16.65	-1.3	538	82	24	43.3761	218	78	218	80
Sha / Ara-1	-2.87083	9.45833	27.2574	900.864	15.3	-19.4	34.7	-4.75	8.1	8.1	-13.6333	557	96	7	63.0798	258	35	35	169
Sij-1	2.24583	11.5917	31.758	903.804	22.3	-14.2	36.5	0.4	12.9667	13.0333	-8.53333	688	102	17	44.8125	267	68	92	188
Sij-2	2.24583	11.5917	31.758	903.804	22.3	-14.2	36.5	0.4	12.9667	13.0333	-8.53333	688	102	17	44.8125	267	68	92	188
Sorbo	15.7917	12.6833	33.3772	925.342	36.5	-1.5	38	10.1333	25.7667	27.3167	4.2	423	91	1	83.4008	221	6	10	163
St-0	6.20833	6.81667	26.3192	691.523	20.5	-5.4	25.9	14.4833	4.13333	15.1833	-1.65	584	64	30	25.0056	178	103	169	135
Tibet-0	3.35833	14.1667	43.7243	661.097	17.7	-14.7	32.4	11.1	-4.45	11.1	-5.16667	369	103	1	123.264	266	5	266	5
TueSB30-3	9.11667	9.08333	33.893	670.95	24.1	-2.7	26.8	15.9167	2.2	17.5	1.01667	720	94	38	28.6257	255	123	241	131
Yilong-0	16.4833	7.16667	24.971	776.903	31.2	2.5	28.7	25.0833	6.6	25.85	6.6	1093	217	10	77.6955	557	38	527	38
