# Supplementary material for: The pan-genome and local adaptation of Arabidopsis thaliana
Source: Nat Commun. 2023 Oct 6;14:6259. doi: 10.1038/s41467-023-42029-4 (PMC10558531; doi:10.1038/s41467-023-42029-4)
Supplement: Supplementary file 8 — Source Data [file 41467_2023_42029_MOESM8_ESM.zip › Source Data/Source Data.xlsx]

## Sheet: Fig. 1c
Fig. 1c PanGenome Source Data
GenomeNum	Pan-Genome Size	Core Genome Size
1	27096	27096
1	25990	25990
1	26284	26284
1	26515	26515
1	26375	26375
1	26305	26305
1	26489	26489
1	26541	26541
1	26453	26453
1	26577	26577
1	26375	26375
1	26491	26491
1	26430	26430
1	26357	26357
1	26510	26510
1	26431	26431
1	26540	26540
1	26496	26496
1	26374	26374
1	26523	26523
1	26458	26458
1	26270	26270
1	26500	26500
1	26615	26615
1	26579	26579
1	26277	26277
1	26389	26389
1	26435	26435
1	26352	26352
1	26292	26292
1	26153	26153
1	26191	26191
2	27643	25443
2	27623	25757
2	27229	25045
2	27643	25968
2	27388	25117
2	27343	25456
2	27626	25845
2	27342	25023
2	27372	25287
2	27357	25533
2	27695	25706
2	27277	25018
2	27153	25436
2	27363	25457
2	27356	25324
2	27656	25929
2	27397	25082
2	27418	25355
2	27412	25592
2	27328	25536
2	27392	25402
2	27655	25982
2	27381	25150
2	27350	25475
2	27375	25681
2	27343	25573
2	27379	25467
2	27304	25726
2	27591	25958
2	27333	25110
2	27389	25348
2	27376	25592
2	27344	25484
2	27311	25447
2	27391	25551
2	27370	25624
2	27618	26055
2	27417	25150
2	27426	25435
2	27418	25674
2	27356	25596
2	27408	25474
2	27373	25693
2	27401	25717
2	27366	25664
2	27664	25807
2	27287	25078
2	27217	25442
2	27325	25565
2	27325	25425
2	27135	25545
2	27369	25495
2	27371	25545
2	27331	25497
2	27376	25576
2	27647	25940
2	27332	25149
2	27333	25442
2	27367	25639
2	27282	25584
2	27349	25447
2	27339	25641
2	27350	25682
2	27315	25629
2	27382	25686
2	27320	25546
2	27653	25873
2	27332	25088
2	27282	25432
2	27330	25615
2	27348	25457
2	27206	25529
2	27384	25535
2	27397	25574
2	27368	25515
2	27402	25605
2	27180	25625
2	27344	25577
2	27666	25787
2	27330	25017
2	27133	25508
2	27347	25525
2	27340	25392
2	26908	25754
2	27386	25460
2	27369	25529
2	27359	25451
2	27412	25522
2	27149	25583
2	27337	25511
2	27198	25589
2	27623	25983
2	27357	25143
2	27333	25461
2	27387	25638
2	27327	25558
2	27330	25485
2	27382	25617
2	27337	25714
2	27357	25606
2	27374	25713
2	27288	25597
2	27358	25643
2	27337	25603
2	27324	25543
2	27643	25884
2	27319	25102
2	27239	25476
2	27307	25639
2	27362	25444
2	27188	25548
2	27400	25520
2	27378	25594
2	27378	25506
2	27401	25607
2	27180	25626
2	27351	25571
2	27202	25659
2	27174	25614
2	27357	25584
2	27630	26006
2	27400	25130
2	27399	25425
2	27396	25659
2	27312	25603
2	27423	25422
2	27274	25755
2	27266	25815
2	27341	25652
2	27398	25719
2	27389	25526
2	27346	25685
2	27413	25557
2	27401	25496
2	27380	25670
2	27390	25581
2	27630	25962
2	27372	25114
2	27366	25414
2	27353	25658
2	27293	25578
2	27359	25442
2	27339	25646
2	27336	25701
2	27355	25594
2	27393	25680
2	27347	25524
2	27287	25700
2	27369	25557
2	27379	25474
2	27336	25670
2	27366	25561
2	27335	25701
2	27672	25798
2	27340	25024
2	27141	25517
2	27359	25530
2	27358	25391
2	26892	25787
2	27396	25467
2	27385	25530
2	27362	25465
2	27414	25537
2	27173	25576
2	27353	25512
2	27208	25596
2	26602	26129
2	27362	25522
2	27185	25620
2	27410	25504
2	27389	25481
2	27642	25977
2	27397	25116
2	27366	25441
2	27246	25792
2	27366	25532
2	27359	25469
2	27420	25592
2	27401	25663
2	27365	25611
2	27395	25705
2	27315	25583
2	27380	25634
2	27342	25611
2	27363	25517
2	27381	25652
2	27328	25626
2	27379	25684
2	27371	25648
2	27370	25527
2	27641	25913
2	27346	25102
2	27394	25348
2	27357	25616
2	27299	25534
2	27379	25384
2	27372	25575
2	27362	25637
2	27350	25561
2	27381	25654
2	27309	25524
2	27286	25663
2	27355	25533
2	27397	25418
2	27367	25601
2	27360	25529
2	27358	25640
2	27302	25652
2	27396	25436
2	27360	25621
2	27666	25700
2	27280	24980
2	27093	25461
2	27331	25454
2	27340	25305
2	26885	25690
2	27391	25368
2	27354	25457
2	27361	25362
2	27382	25465
2	27072	25573
2	27315	25446
2	27178	25522
2	26951	25676
2	27315	25465
2	27147	25554
2	27386	25424
2	27357	25409
2	26954	25690
2	27335	25458
2	27365	25363
2	27620	25976
2	27355	25135
2	27342	25442
2	27246	25769
2	27360	25515
2	27354	25451
2	27398	25591
2	27361	25680
2	27338	25615
2	27372	25705
2	27310	25565
2	27356	25635
2	27304	25626
2	27347	25510
2	27375	25635
2	27341	25590
2	27372	25668
2	27326	25670
2	27355	25519
2	27246	25777
2	27344	25614
2	27343	25427
2	27633	26078
2	27409	25196
2	27400	25499
2	27359	25771
2	27370	25620
2	27408	25512
2	27412	25692
2	27389	25767
2	27364	25704
2	27363	25829
2	27338	25652
2	27364	25742
2	27346	25699
2	27376	25596
2	27374	25751
2	27363	25683
2	27388	25767
2	27335	25776
2	27394	25595
2	27350	25788
2	27350	25723
2	27389	25496
2	27303	25812
2	27672	26003
2	27423	25146
2	27395	25468
2	27242	25852
2	27400	25554
2	27381	25503
2	27451	25617
2	27423	25697
2	27412	25620
2	27419	25737
2	27331	25623
2	27406	25664
2	27362	25647
2	27383	25553
2	27411	25678
2	27378	25632
2	27426	25693
2	27399	25676
2	27395	25558
2	27246	25856
2	27399	25638
2	27371	25478
2	27253	25826
2	27375	25819
2	27685	25688
2	27280	24987
2	26941	25620
2	27360	25432
2	27367	25285
2	27170	25412
2	27415	25351
2	27364	25454
2	27369	25361
2	27433	25421
2	27212	25440
2	27325	25443
2	27278	25429
2	27162	25472
2	27336	25451
2	27261	25447
2	27408	25409
2	27355	25418
2	27171	25480
2	27379	25421
2	27379	25356
2	27123	25424
2	27376	25401
2	27405	25487
2	27378	25478
2	27738	25747
2	27315	25064
2	27413	25260
2	27449	25455
2	27382	25382
2	27428	25266
2	27459	25419
2	27432	25498
2	27484	25358
2	27450	25516
2	27395	25369
2	27400	25480
2	27419	25400
2	27420	25326
2	27446	25453
2	27388	25432
2	27433	25496
2	27412	25473
2	27439	25324
2	27445	25467
2	27422	25425
2	27384	25275
2	27441	25448
2	27463	25541
2	27472	25496
2	27414	25252
2	27704	25827
2	27367	25058
2	27172	25547
2	27400	25550
2	27377	25433
2	26936	25804
2	27390	25534
2	27406	25570
2	27419	25469
2	27404	25608
2	27180	25630
2	27369	25557
2	27244	25621
2	27017	25775
2	27370	25575
2	27226	25640
2	27424	25551
2	27377	25554
2	27020	25789
2	27373	25585
2	27406	25487
2	26991	25714
2	27395	25540
2	27420	25630
2	27418	25596
2	27216	25496
2	27442	25382
2	27701	25747
2	27242	25100
2	27336	25300
2	27460	25407
2	27389	25338
2	27391	25266
2	27455	25386
2	27443	25450
2	27421	25384
2	27461	25468
2	27412	25315
2	27396	25447
2	27409	25373
2	27403	25306
2	27433	25429
2	27409	25374
2	27445	25447
2	27447	25401
2	27407	25319
2	27453	25422
2	27420	25390
2	27379	25243
2	27422	25430
2	27471	25496
2	27468	25463
2	27381	25248
2	27410	25331
2	27443	25344
2	27672	25716
2	27248	25034
2	27304	25272
2	27394	25413
2	27339	25328
2	27360	25237
2	27424	25357
2	27405	25428
2	27415	25330
2	27414	25455
2	27338	25329
2	27370	25413
2	27376	25346
2	27358	25291
2	27391	25411
2	27368	25355
2	27397	25435
2	27410	25378
2	27374	25292
2	27400	25415
2	27412	25338
2	27325	25237
2	27396	25396
2	27421	25486
2	27441	25430
2	27363	25206
2	27392	25289
2	27386	25341
2	27165	25479
2	27697	25552
2	27170	24973
2	27303	25134
2	27447	25221
2	27379	25149
2	27401	25057
2	27421	25221
2	27418	25276
2	27431	25175
2	27462	25268
2	27360	25168
2	27384	25260
2	27392	25191
2	27384	25126
2	27402	25261
2	27378	25206
2	27423	25270
2	27429	25220
2	27401	25126
2	27439	25237
2	27421	25190
2	27366	25057
2	27432	25221
2	27485	25283
2	27494	25238
2	27360	25070
2	27350	25192
2	27420	25168
2	27276	25229
2	27254	25191
2	27652	25635
2	27209	24972
2	27311	25164
2	27429	25277
2	27370	25196
2	27368	25128
2	27414	25266
2	27414	25318
2	27406	25238
2	27429	25339
2	27342	25224
2	27338	25344
2	27387	25234
2	27367	25181
2	27396	25305
2	27366	25256
2	27416	25315
2	27406	25281
2	27385	25180
2	27412	25302
2	27389	25260
2	27344	25117
2	27397	25294
2	27441	25365
2	27457	25313
2	27353	25115
2	27323	25257
2	27400	25226
2	27231	25312
2	27188	25295
2	27144	25200
3	27937	24812
3	27990	24917
3	27937	25223
3	27770	24599
3	27958	24808
3	27962	25096
3	27767	24473
3	27924	25284
3	27803	24596
3	27781	24883
3	28003	24779
3	27955	25169
3	27659	24579
3	27979	25194
3	27804	24586
3	27706	24951
3	27986	25085
3	27793	24488
3	27736	24819
3	27789	24908
3	27994	24873
3	27980	25152
3	27815	24534
3	27948	25337
3	27852	24649
3	27827	24942
3	27928	25278
3	27805	24592
3	27814	24844
3	27780	25062
3	28000	25147
3	27836	24554
3	27771	24886
3	27833	24975
3	27784	24877
3	27979	24927
3	27953	25246
3	27761	24616
3	27923	25402
3	27813	24715
3	27765	25037
3	27936	25324
3	27787	24627
3	27779	24914
3	27744	25100
3	27986	25199
3	27798	24597
3	27714	24962
3	27778	25022
3	27767	24910
3	27927	25438
3	27784	24722
3	27771	25013
3	27762	25216
3	27703	25133
3	27771	25031
3	27938	24910
3	27927	25157
3	27776	24552
3	27893	25347
3	27817	24678
3	27778	24922
3	27890	25253
3	27794	24593
3	27809	24816
3	27762	25028
3	27952	25209
3	27770	24597
3	27750	24939
3	27787	25010
3	27792	24914
3	27915	25315
3	27826	24637
3	27845	24873
3	27791	25069
3	27760	25014
3	27827	24980
3	27903	25377
3	27795	24695
3	27793	24962
3	27757	25145
3	27741	25053
3	27771	25010
3	27742	25160
3	27966	24951
3	27950	25240
3	27818	24597
3	27913	25422
3	27853	24712
3	27815	25004
3	27898	25346
3	27808	24635
3	27826	24908
3	27767	25103
3	27970	25227
3	27834	24604
3	27772	24951
3	27818	25026
3	27799	24936
3	27916	25431
3	27830	24699
3	27820	24953
3	27778	25156
3	27742	25126
3	27794	24992
3	27922	25462
3	27823	24732
3	27815	25040
3	27777	25216
3	27754	25147
3	27794	25029
3	27741	25270
3	27861	25412
3	27805	24709
3	27819	24952
3	27772	25157
3	27747	25086
3	27791	25041
3	27751	25140
3	27752	25186
3	27971	24838
3	27936	25187
3	27680	24596
3	27939	25293
3	27764	24644
3	27702	24991
3	27935	25166
3	27748	24534
3	27731	24851
3	27736	24994
3	27935	25217
3	27663	24634
3	27561	25020
3	27671	25043
3	27690	24929
3	27958	25229
3	27778	24579
3	27760	24904
3	27776	25049
3	27749	24966
3	27714	24987
3	27964	25286
3	27786	24653
3	27721	24983
3	27755	25115
3	27749	25001
3	27694	25030
3	27740	25101
3	27894	25232
3	27750	24617
3	27728	24903
3	27737	25048
3	27754	24957
3	27688	25044
3	27767	24993
3	27755	25052
3	27928	25318
3	27801	24663
3	27768	24985
3	27785	25133
3	27758	25028
3	27701	25039
3	27757	25080
3	27783	25128
3	27743	25075
3	27961	24916
3	27945	25213
3	27727	24598
3	27931	25376
3	27802	24711
3	27756	25003
3	27906	25313
3	27743	24643
3	27752	24915
3	27734	25109
3	27976	25177
3	27770	24598
3	27695	24940
3	27769	25001
3	27746	24930
3	27935	25369
3	27792	24694
3	27777	24951
3	27778	25155
3	27700	25106
3	27774	24979
3	27930	25406
3	27761	24720
3	27747	25030
3	27732	25187
3	27704	25136
3	27761	25020
3	27700	25228
3	27877	25364
3	27750	24704
3	27740	24931
3	27726	25127
3	27689	25067
3	27737	25011
3	27738	25126
3	27703	25153
3	27906	25423
3	27807	24734
3	27795	25006
3	27779	25195
3	27720	25143
3	27794	25028
3	27732	25195
3	27747	25223
3	27723	25181
3	27935	25266
3	27731	24648
3	27693	24973
3	27737	25106
3	27707	25021
3	27661	25028
3	27742	25069
3	27737	25103
3	27701	25054
3	27746	25111
3	27974	24862
3	27946	25198
3	27720	24581
3	27922	25337
3	27770	24655
3	27713	24987
3	27950	25224
3	27775	24548
3	27775	24862
3	27739	25024
3	27942	25219
3	27717	24627
3	27617	24995
3	27699	25050
3	27733	24933
3	27958	25280
3	27814	24610
3	27807	24926
3	27780	25088
3	27768	25002
3	27751	24993
3	27954	25316
3	27800	24651
3	27766	24992
3	27749	25133
3	27768	25026
3	27731	25025
3	27751	25126
3	27913	25280
3	27780	24620
3	27779	24907
3	27742	25066
3	27770	24968
3	27723	25026
3	27790	25019
3	27772	25061
3	27928	25358
3	27818	24664
3	27792	24973
3	27778	25150
3	27781	25057
3	27746	25042
3	27783	25120
3	27799	25147
3	27773	25097
3	27906	25310
3	27673	24669
3	27611	25021
3	27648	25133
3	27678	25005
3	27526	25115
3	27701	25062
3	27706	25104
3	27675	25054
3	27708	25132
3	27930	25303
3	27759	24662
3	27729	24975
3	27734	25129
3	27726	25048
3	27696	25023
3	27742	25085
3	27742	25113
3	27720	25067
3	27778	25148
3	27658	25110
3	27993	24797
3	27916	25231
3	27665	24604
3	27958	25270
3	27809	24606
3	27686	25019
3	27961	25157
3	27799	24509
3	27718	24889
3	27757	24960
3	27883	25372
3	27586	24723
3	27417	25169
3	27596	25155
3	27609	25042
3	27984	25218
3	27828	24551
3	27746	24939
3	27806	25022
3	27780	24947
3	27636	25101
3	27967	25271
3	27805	24613
3	27693	25023
3	27765	25087
3	27756	24977
3	27612	25159
3	27750	25078
3	27937	25227
3	27803	24581
3	27733	24946
3	27781	25024
3	27776	24918
3	27617	25154
3	27807	24970
3	27774	25027
3	27964	25298
3	27856	24621
3	27766	25013
3	27812	25084
3	27794	24995
3	27646	25157
3	27800	25052
3	27807	25100
3	27784	25034
3	27916	25265
3	27686	24642
3	27548	25065
3	27663	25089
3	27672	24965
3	27408	25253
3	27704	25021
3	27683	25067
3	27678	25024
3	27708	25080
3	27955	25249
3	27778	24617
3	27684	25013
3	27765	25077
3	27731	24995
3	27596	25155
3	27760	25035
3	27751	25084
3	27726	25016
3	27774	25068
3	27668	25085
3	27929	25295
3	27729	24646
3	27606	25064
3	27689	25116
3	27710	24986
3	27465	25245
3	27732	25040
3	27718	25082
3	27717	25032
3	27746	25098
3	27529	25164
3	27681	25080
3	27948	24921
3	27928	25239
3	27743	24608
3	27914	25382
3	27805	24688
3	27757	25003
3	27902	25307
3	27775	24624
3	27766	24903
3	27757	25086
3	27947	25210
3	27772	24613
3	27689	24972
3	27760	25010
3	27747	24924
3	27913	25347
3	27817	24670
3	27793	24943
3	27789	25122
3	27745	25082
3	27784	24984
3	27924	25456
3	27776	24742
3	27731	25046
3	27742	25209
3	27717	25136
3	27741	25051
3	27727	25244
3	27885	25373
3	27792	24698
3	27778	24946
3	27762	25120
3	27752	25062
3	27753	25023
3	27764	25086
3	27735	25175
3	27887	25455
3	27812	24741
3	27791	25029
3	27795	25218
3	27739	25144
3	27771	25051
3	27749	25196
3	27754	25270
3	27747	25190
3	27912	25318
3	27728	24671
3	27683	25014
3	27720	25120
3	27703	25023
3	27640	25077
3	27746	25081
3	27726	25156
3	27703	25065
3	27732	25156
3	27909	25378
3	27777	24721
3	27748	25009
3	27751	25155
3	27713	25122
3	27749	25018
3	27741	25152
3	27719	25216
3	27724	25148
3	27749	25213
3	27704	25114
3	27913	25336
3	27761	24665
3	27728	25000
3	27724	25125
3	27741	25044
3	27678	25050
3	27769	25095
3	27745	25155
3	27741	25072
3	27760	25164
3	27635	25145
3	27724	25116
3	27915	25265
3	27781	24627
3	27675	25036
3	27748	25072
3	27730	24981
3	27586	25196
3	27764	25028
3	27736	25114
3	27748	25028
3	27756	25090
3	27635	25116
3	27736	25075
3	27671	25109
3	27964	24876
3	27936	25242
3	27692	24610
3	27925	25374
3	27769	24691
3	27702	25043
3	27942	25213
3	27794	24567
3	27768	24885
3	27736	25031
3	27938	25244
3	27716	24658
3	27587	25027
3	27686	25079
3	27735	24940
3	27948	25265
3	27823	24617
3	27793	24940
3	27789	25105
3	27784	24989
3	27746	24991
3	27941	25333
3	27791	24675
3	27724	25013
3	27737	25164
3	27762	25026
3	27713	25045
3	27754	25133
3	27921	25289
3	27795	24639
3	27762	24924
3	27749	25087
3	27789	24964
3	27720	25032
3	27799	25003
3	27772	25071
3	27927	25369
3	27825	24686
3	27795	25021
3	27762	25159
3	27782	25046
3	27742	25058
3	27787	25110
3	27791	25160
3	27780	25096
3	27898	25313
3	27685	24695
3	27593	25047
3	27657	25166
3	27681	24995
3	27537	25145
3	27713	25059
3	27688	25106
3	27678	25048
3	27708	25134
3	27934	25311
3	27771	24681
3	27727	25010
3	27733	25145
3	27740	25042
3	27697	25036
3	27764	25085
3	27742	25126
3	27710	25041
3	27777	25142
3	27665	25111
3	27903	25362
3	27717	24715
3	27639	25061
3	27646	25183
3	27717	25041
3	27565	25135
3	27724	25088
3	27713	25138
3	27716	25082
3	27723	25156
3	27539	25213
3	27688	25143
3	27919	25320
3	27706	24661
3	27568	25094
3	27669	25144
3	27714	25001
3	27427	25250
3	27726	25043
3	27696	25104
3	27710	25040
3	27742	25120
3	27521	25181
3	27687	25104
3	27553	25197
3	27912	25326
3	27777	24675
3	27718	25014
3	27736	25141
3	27759	25029
3	27700	25071
3	27777	25068
3	27736	25146
3	27757	25059
3	27757	25143
3	27663	25154
3	27745	25111
3	27681	25156
3	27676	25119
3	27971	24924
3	27956	25224
3	27782	24568
3	27928	25410
3	27828	24689
3	27796	24997
3	27907	25350
3	27786	24637
3	27791	24907
3	27755	25120
3	27995	25188
3	27839	24574
3	27769	24923
3	27825	25003
3	27800	24929
3	27908	25473
3	27779	24727
3	27775	24997
3	27753	25215
3	27674	25164
3	27779	25024
3	27901	25527
3	27737	24761
3	27717	25067
3	27724	25283
3	27665	25200
3	27744	25062
3	27630	25356
3	27892	25419
3	27792	24701
3	27799	24947
3	27773	25168
3	27732	25103
3	27801	25024
3	27718	25194
3	27687	25244
3	27921	25488
3	27838	24730
3	27823	25001
3	27789	25209
3	27743	25169
3	27825	25018
3	27722	25283
3	27728	25321
3	27745	25210
3	27958	25286
3	27794	24623
3	27761	24955
3	27777	25097
3	27761	25025
3	27738	25011
3	27736	25108
3	27732	25162
3	27749	25056
3	27798	25127
3	27921	25425
3	27778	24721
3	27770	25007
3	27768	25205
3	27701	25167
3	27787	25005
3	27686	25247
3	27672	25282
3	27711	25193
3	27757	25239
3	27761	25112
3	27958	25328
3	27817	24632
3	27802	24962
3	27776	25122
3	27777	25049
3	27776	25009
3	27753	25141
3	27740	25175
3	27779	25080
3	27808	25142
3	27725	25088
3	27766	25124
3	27978	25274
3	27839	24595
3	27746	24994
3	27802	25070
3	27773	24992
3	27659	25129
3	27755	25080
3	27736	25138
3	27789	25038
3	27822	25085
3	27721	25054
3	27766	25070
3	27752	25067
3	27923	25436
3	27801	24704
3	27784	25006
3	27779	25181
3	27738	25144
3	27797	25019
3	27725	25228
3	27695	25303
3	27749	25174
3	27777	25252
3	27756	25124
3	27749	25206
3	27778	25128
3	27777	25079
3	27946	25350
3	27806	24658
3	27774	25001
3	27763	25156
3	27773	25055
3	27754	25029
3	27751	25147
3	27740	25218
3	27763	25078
3	27804	25163
3	27715	25102
3	27756	25131
3	27745	25141
3	27744	25107
3	27783	25137
3	27971	24908
3	27941	25198
3	27761	24564
3	27913	25394
3	27806	24694
3	27758	24991
3	27901	25319
3	27766	24620
3	27768	24892
3	27740	25123
3	27962	25175
3	27791	24574
3	27717	24924
3	27760	25001
3	27746	24914
3	27918	25374
3	27792	24659
3	27792	24938
3	27759	25155
3	27703	25103
3	27779	24979
3	27916	25428
3	27783	24721
3	27747	25016
3	27728	25216
3	27699	25139
3	27744	25012
3	27699	25246
3	27884	25353
3	27793	24672
3	27792	24915
3	27748	25128
3	27731	25063
3	27760	24989
3	27753	25106
3	27727	25156
3	27901	25429
3	27812	24693
3	27819	24991
3	27768	25192
3	27724	25130
3	27795	25013
3	27741	25198
3	27755	25239
3	27749	25161
3	27944	25270
3	27759	24614
3	27726	24951
3	27740	25101
3	27718	24999
3	27680	25015
3	27756	25061
3	27738	25096
3	27735	25026
3	27773	25105
3	27894	25413
3	27738	24724
3	27719	25004
3	27701	25196
3	27655	25155
3	27717	25014
3	27691	25202
3	27668	25223
3	27688	25171
3	27729	25231
3	27693	25101
3	27933	25303
3	27787	24630
3	27759	24952
3	27726	25115
3	27742	25033
3	27731	25028
3	27765	25088
3	27756	25121
3	27759	25046
3	27785	25124
3	27687	25092
3	27713	25130
3	27954	25228
3	27812	24574
3	27710	24969
3	27778	25067
3	27744	24960
3	27616	25128
3	27775	25013
3	27747	25057
3	27776	24989
3	27801	25047
3	27697	25050
3	27724	25065
3	27724	25061
3	27893	25406
3	27767	24698
3	27748	25003
3	27728	25173
3	27710	25135
3	27736	25022
3	27734	25172
3	27706	25244
3	27734	25145
3	27753	25233
3	27703	25113
3	27688	25204
3	27733	25127
3	27752	25076
3	27930	25314
3	27795	24655
3	27744	24984
3	27728	25144
3	27754	25035
3	27717	25036
3	27760	25071
3	27734	25122
3	27759	25040
3	27776	25120
3	27691	25100
3	27714	25128
3	27719	25139
3	27718	25083
3	27735	25113
3	27913	25450
3	27794	24713
3	27767	24987
3	27739	25206
3	27695	25166
3	27777	25001
3	27683	25260
3	27665	25305
3	27722	25180
3	27767	25254
3	27749	25089
3	27692	25251
3	27773	25122
3	27779	25057
3	27727	25222
3	27759	25135
3	28003	24808
3	27928	25246
3	27672	24610
3	27959	25270
3	27822	24614
3	27694	25024
3	27960	25149
3	27810	24509
3	27727	24889
3	27767	24957
3	27878	25394
3	27588	24748
3	27410	25187
3	27595	25175
3	27609	25057
3	27989	25224
3	27841	24561
3	27747	24939
3	27810	25021
3	27788	24944
3	27633	25121
3	27971	25270
3	27818	24617
3	27697	25020
3	27772	25083
3	27770	24974
3	27606	25170
3	27762	25081
3	27942	25240
3	27806	24588
3	27743	24962
3	27788	25033
3	27787	24925
3	27606	25173
3	27819	24986
3	27781	25032
3	27959	25302
3	27859	24629
3	27771	25025
3	27813	25088
3	27800	24998
3	27646	25188
3	27804	25061
3	27814	25106
3	27790	25052
3	27924	25260
3	27698	24637
3	27565	25067
3	27677	25084
3	27699	24967
3	27409	25263
3	27716	25016
3	27692	25053
3	27691	25027
3	27718	25081
3	27957	25246
3	27779	24609
3	27692	25014
3	27771	25072
3	27741	24988
3	27589	25165
3	27773	25039
3	27764	25082
3	27738	25026
3	27781	25074
3	27682	25076
3	27933	25300
3	27733	24647
3	27605	25062
3	27692	25114
3	27722	24987
3	27455	25258
3	27743	25048
3	27723	25078
3	27723	25042
3	27751	25108
3	27543	25161
3	27694	25084
3	27771	25658
3	27454	24903
3	27246	25385
3	27462	25400
3	27464	25270
3	27016	25650
3	27497	25333
3	27481	25397
3	27480	25341
3	27521	25401
3	27268	25450
3	27454	25384
3	27317	25470
3	27933	25256
3	27801	24616
3	27691	25023
3	27767	25058
3	27756	24968
3	27583	25188
3	27786	25019
3	27748	25089
3	27774	25030
3	27777	25088
3	27657	25093
3	27761	25063
3	27686	25093
3	27447	25400
3	27928	25329
3	27719	24670
3	27574	25098
3	27674	25143
3	27730	25005
3	27426	25271
3	27736	25049
3	27709	25107
3	27719	25052
3	27746	25128
3	27529	25171
3	27704	25111
3	27559	25199
3	27286	25487
3	27696	25107
3	27983	25281
3	27851	24605
3	27754	25002
3	27810	25074
3	27789	24998
3	27657	25151
3	27759	25082
3	27746	25140
3	27796	25050
3	27821	25090
3	27735	25052
3	27772	25068
3	27757	25070
3	27513	25371
3	27797	25069
3	27746	25106
3	27956	25231
3	27819	24578
3	27717	24975
3	27776	25060
3	27750	24955
3	27608	25143
3	27786	25021
3	27757	25058
3	27781	24998
3	27810	25061
3	27712	25048
3	27731	25063
3	27724	25058
3	27492	25349
3	27766	25059
3	27728	25089
3	27782	25058
3	27979	24906
3	27942	25214
3	27783	24588
3	27890	25493
3	27756	24753
3	27698	25065
3	27926	25286
3	27807	24590
3	27795	24873
3	27693	25137
3	27985	25213
3	27815	24600
3	27719	24953
3	27728	25103
3	27789	24911
3	27954	25344
3	27851	24639
3	27835	24927
3	27733	25182
3	27787	25060
3	27832	24978
3	27939	25401
3	27827	24702
3	27779	25010
3	27704	25261
3	27759	25088
3	27803	25033
3	27764	25192
3	27881	25355
3	27802	24673
3	27773	24913
3	27702	25206
3	27751	25027
3	27768	25014
3	27793	25082
3	27755	25136
3	27894	25435
3	27840	24721
3	27799	24996
3	27735	25291
3	27747	25105
3	27800	25043
3	27770	25171
3	27771	25215
3	27748	25175
3	27932	25305
3	27758	24647
3	27701	24985
3	27665	25192
3	27735	25002
3	27670	25064
3	27776	25059
3	27754	25106
3	27718	25058
3	27754	25143
3	27930	25371
3	27800	24695
3	27764	24983
3	27698	25234
3	27725	25086
3	27769	25000
3	27775	25139
3	27746	25170
3	27714	25121
3	27764	25198
3	27727	25101
3	27938	25350
3	27788	24660
3	27735	24982
3	27676	25226
3	27757	25029
3	27701	25052
3	27795	25091
3	27780	25134
3	27748	25079
3	27779	25170
3	27659	25150
3	27753	25131
3	27968	25273
3	27821	24601
3	27702	25004
3	27713	25152
3	27770	24956
3	27605	25160
3	27820	25020
3	27780	25068
3	27764	25010
3	27794	25081
3	27658	25086
3	27769	25060
3	27690	25097
3	27909	25392
3	27809	24697
3	27767	25004
3	27706	25240
3	27748	25082
3	27758	25026
3	27788	25127
3	27750	25205
3	27742	25125
3	27761	25221
3	27703	25127
3	27750	25155
3	27736	25139
3	27747	25069
3	27930	25367
3	27783	24683
3	27709	25014
3	27661	25249
3	27748	25021
3	27698	25082
3	27798	25093
3	27755	25143
3	27739	25075
3	27760	25167
3	27645	25151
3	27740	25126
3	27675	25187
3	27670	25116
3	27736	25134
3	27925	25433
3	27828	24705
3	27795	24998
3	27714	25271
3	27752	25133
3	27821	25028
3	27741	25220
3	27726	25284
3	27753	25184
3	27774	25242
3	27767	25122
3	27765	25214
3	27788	25147
3	27795	25072
3	27779	25212
3	27767	25164
3	27914	25386
3	27818	24687
3	27764	24964
3	27675	25239
3	27729	25093
3	27771	25006
3	27765	25143
3	27736	25188
3	27751	25132
3	27763	25200
3	27736	25097
3	27710	25182
3	27744	25111
3	27768	25031
3	27733	25174
3	27736	25121
3	27736	25210
3	27964	25273
3	27831	24611
3	27709	25013
3	27713	25150
3	27783	24961
3	27607	25188
3	27829	25029
3	27784	25066
3	27766	25019
3	27791	25086
3	27678	25092
3	27775	25060
3	27690	25097
3	27473	25392
3	27767	25061
3	27682	25127
3	27794	25072
3	27770	25033
3	27961	24875
3	27966	25146
3	27770	24533
3	27921	25349
3	27798	24670
3	27767	24930
3	27910	25273
3	27751	24587
3	27797	24849
3	27733	25068
3	27982	25126
3	27799	24550
3	27736	24857
3	27774	24953
3	27765	24869
3	27950	25324
3	27807	24629
3	27835	24882
3	27784	25105
3	27735	25058
3	27821	24930
3	27930	25367
3	27786	24686
3	27767	24944
3	27736	25156
3	27721	25091
3	27769	24953
3	27730	25180
3	27899	25324
3	27781	24653
3	27801	24863
3	27746	25089
3	27722	25015
3	27775	24951
3	27771	25058
3	27741	25111
3	27906	25397
3	27805	24686
3	27829	24947
3	27776	25170
3	27727	25101
3	27814	24986
3	27752	25150
3	27760	25192
3	27755	25146
3	27941	25256
3	27737	24618
3	27711	24908
3	27709	25066
3	27706	24981
3	27676	24991
3	27765	25037
3	27742	25074
3	27715	25011
3	27762	25106
3	27906	25377
3	27724	24699
3	27726	24946
3	27715	25169
3	27649	25106
3	27720	24960
3	27722	25163
3	27692	25184
3	27677	25128
3	27723	25200
3	27685	25094
3	27937	25272
3	27774	24619
3	27772	24913
3	27729	25090
3	27752	25013
3	27721	24974
3	27782	25048
3	27757	25072
3	27743	25011
3	27774	25101
3	27658	25077
3	27708	25102
3	27979	25186
3	27822	24554
3	27750	24925
3	27780	25009
3	27775	24929
3	27643	25079
3	27818	24967
3	27773	25001
3	27789	24951
3	27820	25022
3	27688	25023
3	27732	25018
3	27720	25015
3	27925	25358
3	27779	24667
3	27787	24945
3	27753	25125
3	27725	25075
3	27762	24959
3	27769	25105
3	27740	25183
3	27757	25104
3	27770	25193
3	27712	25091
3	27715	25163
3	27744	25083
3	27774	25011
3	27939	25280
3	27783	24637
3	27752	24932
3	27723	25103
3	27752	24995
3	27724	24991
3	27798	25044
3	27755	25085
3	27754	25008
3	27782	25106
3	27665	25080
3	27708	25091
3	27695	25097
3	27726	25041
3	27761	25076
3	27919	25384
3	27799	24683
3	27807	24938
3	27768	25170
3	27720	25124
3	27813	24956
3	27719	25202
3	27686	25239
3	27747	25149
3	27773	25211
3	27763	25080
3	27709	25208
3	27777	25079
3	27817	25016
3	27763	25166
3	27767	25088
3	27910	25387
3	27750	24674
3	27751	24927
3	27722	25179
3	27676	25111
3	27738	24957
3	27722	25152
3	27694	25189
3	27708	25108
3	27730	25185
3	27686	25057
3	27627	25197
3	27725	25083
3	27770	25003
3	27710	25169
3	27729	25086
3	27705	25204
3	27975	25194
3	27826	24566
3	27743	24928
3	27785	25020
3	27781	24935
3	27631	25101
3	27816	24973
3	27775	25005
3	27786	24963
3	27818	25036
3	27695	25024
3	27736	25024
3	27727	25030
3	27509	25303
3	27792	25009
3	27729	25051
3	27814	25022
3	27769	25010
3	27926	25360
3	27808	24676
3	27779	24924
3	27682	25215
3	27735	25066
3	27776	24964
3	27789	25107
3	27753	25152
3	27735	25094
3	27753	25175
3	27709	25081
3	27708	25154
3	27746	25100
3	27784	25002
3	27755	25138
3	27738	25102
3	27755	25179
3	27723	25167
3	27781	25010
3	27978	24745
3	27913	25181
3	27619	24561
3	27954	25195
3	27777	24553
3	27662	24964
3	27959	25068
3	27770	24443
3	27706	24830
3	27754	24886
3	27870	25295
3	27551	24674
3	27378	25106
3	27578	25089
3	27587	24956
3	27980	25122
3	27818	24499
3	27737	24878
3	27804	24944
3	27776	24851
3	27633	25029
3	27968	25200
3	27784	24570
3	27687	24985
3	27760	25026
3	27751	24900
3	27601	25099
3	27751	25002
3	27929	25130
3	27787	24526
3	27723	24887
3	27766	24936
3	27773	24826
3	27604	25075
3	27815	24884
3	27766	24945
3	27949	25226
3	27822	24580
3	27739	24969
3	27795	25026
3	27776	24920
3	27626	25103
3	27788	24978
3	27784	25035
3	27777	24968
3	27897	25236
3	27619	24615
3	27493	25040
3	27628	25060
3	27649	24932
3	27339	25197
3	27680	24982
3	27660	25049
3	27650	24984
3	27679	25071
3	27944	25173
3	27742	24566
3	27658	24962
3	27739	25002
3	27716	24915
3	27562	25079
3	27747	24952
3	27738	25021
3	27718	24941
3	27764	25023
3	27621	25050
3	27925	25224
3	27689	24589
3	27572	25003
3	27669	25045
3	27709	24918
3	27434	25170
3	27738	24974
3	27716	25028
3	27702	24948
3	27732	25047
3	27485	25130
3	27675	25029
3	27878	25318
3	27594	24650
3	27404	25138
3	27597	25110
3	27619	24990
3	27175	25363
3	27650	25038
3	27610	25104
3	27633	25042
3	27650	25109
3	27377	25207
3	27585	25100
3	27452	25182
3	27931	25203
3	27751	24569
3	27649	24972
3	27738	25000
3	27734	24907
3	27543	25098
3	27775	24956
3	27726	25041
3	27738	24938
3	27757	25043
3	27598	25078
3	27718	25001
3	27653	25033
3	27577	25124
3	27919	25260
3	27679	24624
3	27541	25047
3	27651	25082
3	27703	24930
3	27400	25186
3	27719	24971
3	27683	25046
3	27701	24969
3	27724	25072
3	27479	25156
3	27675	25054
3	27541	25145
3	27419	25205
3	27662	25054
3	27967	25191
3	27804	24538
3	27724	24940
3	27786	24998
3	27771	24918
3	27638	25059
3	27756	25004
3	27715	25060
3	27776	24951
3	27800	25021
3	27691	25029
3	27753	25007
3	27739	25002
3	27654	25083
3	27769	25008
3	27720	25038
3	27951	25160
3	27785	24532
3	27689	24923
3	27743	24983
[truncated: 758,979+ more rows]

## Sheet: Fig. 1d
Fig. 1d Number of core, softcore, dispensable, and private gene clusters
x	y	charity
1	2101	private
2	562	dispensable
3	327	dispensable
4	249	dispensable
5	202	dispensable
6	160	dispensable
7	159	dispensable
8	127	dispensable
9	116	dispensable
10	114	dispensable
11	119	dispensable
12	112	dispensable
13	109	dispensable
14	107	dispensable
15	113	dispensable
16	101	dispensable
17	92	dispensable
18	123	dispensable
19	124	dispensable
20	143	dispensable
21	123	dispensable
22	140	dispensable
23	137	dispensable
24	176	dispensable
25	194	dispensable
26	228	softcore
27	266	softcore
28	353	softcore
29	485	softcore
30	751	softcore
31	1660	softcore
32	21545	core

## Sheet: Fig. 1e
Fig. 1e GO enrichment analysis for core genes. Significance was tested by two tailed Fisher's exact test method.
GO_Name	P_value	Count	Gene_Ratio
transcription regulator activity	0	9001	9001/143884
DNA-binding transcription factor activity	0	7817	7817/143884
carbohydrate metabolic process	0	9541	9541/159736
pollination	1.13e-13	3749	3749/159736
cytoskeletal motor activity	1.43e-12	193	193/143884
nucleobase-containing compound metabolic process	9.14e-12	42528	42528/159736
translation factor activity, RNA binding	4.82e-11	745	745/143884
structural molecule activity	5.94e-11	9817	9817/143884
transferase activity	6.21e-11	39739	39739/143884
biosynthetic process	8.45e-10	64783	64783/159736
generation of precursor metabolites and energy	2.26e-08	6077	6077/159736
signaling receptor binding	3.58e-08	1275	1275/143884
flower development	3.25e-07	6451	6451/159736
transporter activity	4.94e-07	6750	6750/143884
cellular homeostasis	1.29e-06	3313	3313/159736

## Sheet: Fig. 1f
Fig. 1f GO enrichment analysis of variable genes. Significance was tested by two tailed Fisher's exact test method.
GO_Name	P_value	Count	Gene_Ratio
response to biotic stimulus	2.22e-16	5235	5235/23384
protein binding	3.33e-16	4958	4958/21346
response to external stimulus	3.33e-16	6166	6166/23384
secondary metabolic process	5.55e-16	2159	2159/23384
response to stress	6.66e-16	9574	9574/23384
cell-cell signaling	9.99e-16	231	231/23384
embryo development	1.11e-15	1568	1568/23384
nucleotide binding	1.22e-15	1420	1420/21346
protein metabolic process	1.22e-15	7104	7104/23384
catabolic process	1.55e-15	4311	4311/23384
regulation of molecular function	9.71e-14	1550	1550/23384
cell differentiation	3.03e-12	1860	1860/23384
signal transduction	7.15e-11	3953	3953/23384
multicellular organism development	1.43e-09	5768	5768/23384
response to abiotic stimulus	5.56e-05	6230	6230/23384

## Sheet: Fig. 2a
Fig. 2a Number of core, variable, and rare TE families.
genome number	TE family number	charity
1	1	dispensable
2	5	dispensable
3	1	dispensable
4	5	dispensable
5	5	dispensable
6	5	softcore
7	3	softcore
8	3	softcore
9	5	softcore
10	2	softcore
11	4	softcore
12	2	softcore
13	7	softcore
14	7	softcore
15	1	softcore
16	6	softcore
17	1	softcore
18	3	softcore
19	5	softcore
20	4	softcore
21	3	softcore
22	2	softcore
23	1	softcore
24	8	softcore
25	6	softcore
26	5	softcore
27	8	softcore
28	11	softcore
29	22	softcore
30	11	softcore
31	27	softcore
32	601	core

## Sheet: Fig. 2d and Supplementary Fig.9
Fig. 2d and Supplementary Fig. 9 TE length identified in different A thaliana genomes.
genome size	TE size
134369093	30899038
137221760	33995906
141780362	36855289
135679523	32660504
131160883	28227439
136392952	32679511
132709908	28426528
137930265	33649071
129358296	26309013
135349422	32489349
132383619	29303284
137990840	34827158
136328026	33339752
134609797	31785590
137916834	34132305
136421273	31773009
136520757	32044621
134852956	30354251
134675342	31781130
138409924	34099440
131226324	28456254
135552823	32345802
136632995	31770209
141082842	37028022
138932086	34102821
140339504	35673469
142993884	36358794
132735748	29030338
138558874	34452233
139238328	35343270
144875839	38307739
140478123	35849329

## Sheet: Fig. 2f
Fig. 2f Comparison of peak intact LTR-RTs insertion times of relict ecotypes (n=6) and non-relict (n=26) ecotypes.
charity	peak
non-relict	0.851359
relict	0.878309
non-relict	0.798688
non-relict	0.56862
non-relict	0.798959
non-relict	0.575639
non-relict	0.604352
relict	0.811388
relict	0.758725
non-relict	0.634745
non-relict	0.589118
non-relict	0.631976
relict	0.855852
non-relict	0.639607
non-relict	0.479209
non-relict	0.938971
non-relict	0.69282
non-relict	0.740909
relict	0.703662
non-relict	0.625295
non-relict	0.654662
non-relict	0.615328
non-relict	0.509992
non-relict	0.667458
non-relict	0.554416
non-relict	0.636958
non-relict	0.61118
non-relict	0.612729
non-relict	0.637682
relict	0.796689
non-relict	0.532573
non-relict	0.746018

## Sheet: Fig. 2j
Fig. 2j Relative CCR1 mRNA levels assessed by quantitative RT-PCR.
Tibet-0	Yilong-0
1.02808	3.28388
1.06218	3.49736
1.30378	3.19683

## Sheet: Fig. 2l
Fig. 2l Transient dual-luciferase assay in N. benthamiana.
mini35S:LUC	SV(TE)+mini35S:LUC
1	0.731984
1.21078	0.556905
0.993426	0.622404

## Sheet: Fig. 3a
Fig. 3a The graph pan-genome size changes with the increase in number of genome assemblies.
x	y	charity
1	125853563	core
1	120461724	core
1	115530650	core
1	125853563	core
1	123747809	core
1	118220364	core
1	120883822	core
1	118220364	core
1	123528791	core
1	134449599	core
1	123528791	core
1	123528791	core
1	120170615	core
1	120270936	core
1	120359958	core
1	120454542	core
1	120359958	core
1	119897843	core
1	117841843	core
1	119897843	core
1	117841843	core
1	124859672	core
1	109182106	core
1	122866981	core
1	118220364	core
1	125853563	core
1	117288012	core
1	120170615	core
1	119897843	core
1	118808910	core
1	109182106	core
1	121656359	core
2	105007090	core
2	106601282	core
2	101197783	core
2	104875170	core
2	99698172	core
2	101563917	core
2	98457607	core
2	96815937	core
2	101285266	core
2	99047858	core
2	101899625	core
2	107445337	core
2	105538952	core
2	96005949	core
2	103514984	core
2	103015054	core
2	98534068	core
2	108267091	core
2	102413908	core
2	105936190	core
2	101868367	core
2	102444125	core
2	103138108	core
2	103287585	core
2	103293974	core
2	103285217	core
2	98534068	core
2	104781139	core
2	98456735	core
2	102340336	core
2	105087590	core
2	106018358	core
3	96254750	core
3	93984884	core
3	99556879	core
3	102382365	core
3	97128238	core
3	97068903	core
3	102439947	core
3	97109559	core
3	98876373	core
3	96731543	core
3	99071374	core
3	94610803	core
3	98679120	core
3	100780640	core
3	100041305	core
3	98502531	core
3	98188095	core
3	99586643	core
3	100356304	core
3	91477692	core
3	101356820	core
3	99086724	core
3	103037148	core
3	99888546	core
3	96084735	core
3	102475009	core
3	97136005	core
3	97403045	core
3	101741295	core
3	98282995	core
3	101638736	core
3	88507572	core
4	85245839	core
4	94733369	core
4	92793269	core
4	99509990	core
4	96652539	core
4	96665895	core
4	94233401	core
4	92019622	core
4	96943486	core
4	96651920	core
4	99851443	core
4	97167415	core
4	95349943	core
4	93537540	core
4	91249017	core
4	82625936	core
4	93261343	core
4	99408973	core
4	94335504	core
4	98069051	core
4	93836683	core
4	97080491	core
4	92992220	core
4	95593357	core
4	95429118	core
4	96455174	core
4	91447607	core
4	92447591	core
4	94761197	core
4	97693168	core
4	95414491	core
4	94564912	core
5	93125602	core
5	89724755	core
5	90847940	core
5	93712520	core
5	94720889	core
5	90932380	core
5	93037599	core
5	92573079	core
5	93944995	core
5	91332927	core
5	95295013	core
5	93667365	core
5	82619340	core
5	93735005	core
5	80076093	core
5	89712164	core
5	91013319	core
5	92526089	core
5	90647379	core
5	94515913	core
5	92342566	core
5	83711101	core
5	91892362	core
5	93058401	core
5	94704245	core
5	85313599	core
5	88336350	core
5	93988620	core
5	92772669	core
5	97606321	core
5	90006705	core
5	92462279	core
6	89368810	core
6	89111832	core
6	89641851	core
6	92944622	core
6	89126439	core
6	92277958	core
6	79671550	core
6	90921238	core
6	82130208	core
6	83290184	core
6	93400452	core
6	89194551	core
6	94234573	core
6	89132925	core
6	93590523	core
6	92542462	core
6	82372887	core
6	83303103	core
6	91078365	core
6	80482618	core
6	93723429	core
6	95523791	core
6	89971810	core
6	93137413	core
6	91363770	core
6	80415309	core
6	92843072	core
6	88896730	core
6	82225246	core
6	89986852	core
6	91501217	core
6	91537299	core
7	82818502	core
7	89453309	core
7	86396910	core
7	88482854	core
7	89114828	core
7	87613106	core
7	88315160	core
7	88855354	core
7	79080041	core
7	79887925	core
7	80599759	core
7	91954778	core
7	88698824	core
7	90556311	core
7	89589670	core
7	89858457	core
7	89106685	core
7	88078954	core
7	80214664	core
7	90093985	core
7	87536975	core
7	84922896	core
7	89763601	core
7	92159399	core
7	93909086	core
7	89212891	core
7	90332025	core
7	90053453	core
7	77485027	core
7	90014611	core
7	87730550	core
7	82605241	core
8	87346953	core
8	77712918	core
8	79711276	core
8	88323092	core
8	87189554	core
8	87848470	core
8	90878366	core
8	89781802	core
8	88101367	core
8	78649815	core
8	87157811	core
8	89390059	core
8	87935508	core
8	81546383	core
8	82312066	core
8	78246787	core
8	79154538	core
8	86524378	core
8	77815921	core
8	81750166	core
8	89256259	core
8	79506262	core
8	87097164	core
8	88775154	core
8	89823903	core
8	91766862	core
8	87621193	core
8	78686312	core
8	88790026	core
8	92256755	core
8	88007686	core
8	80873212	core
9	81569221	core
9	90840068	core
9	77727273	core
9	88020857	core
9	86372156	core
9	78805493	core
9	85681907	core
9	79203810	core
9	90809477	core
9	87086260	core
9	86287878	core
9	89923753	core
9	77730970	core
9	86644281	core
9	89878873	core
9	86538345	core
9	77684876	core
9	88659167	core
9	87945013	core
9	79563665	core
9	87616283	core
9	87954930	core
9	92152221	core
9	87861677	core
9	88744946	core
9	87446455	core
9	87545100	core
9	76658107	core
9	85629418	core
9	77844929	core
9	88899235	core
9	78361208	core
10	80376113	core
10	86483533	core
10	86668417	core
10	86350576	core
10	85661305	core
10	75783307	core
10	88784476	core
10	77398890	core
10	86608269	core
10	86761702	core
10	78752546	core
10	90098448	core
10	85603573	core
10	88493176	core
10	80193765	core
10	86136352	core
10	76749117	core
10	88991082	core
10	79754018	core
10	77535673	core
10	84855832	core
10	89106769	core
10	78552635	core
10	76157944	core
10	90959030	core
10	85982032	core
10	86732993	core
10	89464579	core
10	85473145	core
10	84792660	core
10	85794759	core
10	78070559	core
11	85058220	core
11	75196280	core
11	77606906	core
11	84690593	core
11	86745349	core
11	79649069	core
11	78152608	core
11	87584082	core
11	87840812	core
11	87307995	core
11	87287505	core
11	76316657	core
11	87219738	core
11	87557444	core
11	85771417	core
11	77018328	core
11	87420313	core
11	85574363	core
11	78590416	core
11	86416394	core
11	85825824	core
11	77407209	core
11	83842670	core
11	86069517	core
11	84261254	core
11	75270770	core
11	86329879	core
11	86072902	core
11	86926476	core
11	76109134	core
11	78829240	core
11	86373240	core
12	77862212	core
12	77504483	core
12	84650347	core
12	84347710	core
12	76868242	core
12	83162565	core
12	85038113	core
12	76445649	core
12	85476758	core
12	86891202	core
12	76418034	core
12	78840727	core
12	84556490	core
12	77081551	core
12	85182229	core
12	84573523	core
12	85165402	core
12	76534225	core
12	88775131	core
12	87418782	core
12	76342893	core
12	78057118	core
12	84672505	core
12	85786396	core
12	75867183	core
12	87716525	core
12	87926432	core
12	84686665	core
12	84482359	core
12	85887207	core
12	86404621	core
12	76512162	core
13	74932877	core
13	85035749	core
13	83799218	core
13	76731028	core
13	85110097	core
13	87571401	core
13	84983920	core
13	78596382	core
13	85615081	core
13	86091563	core
13	76335354	core
13	75197939	core
13	86011514	core
13	86765432	core
13	75302750	core
13	85981135	core
13	74696456	core
13	76633897	core
13	76950123	core
13	75041726	core
13	76099515	core
13	85865734	core
13	74533981	core
13	84332697	core
13	84207672	core
13	86564550	core
13	77862516	core
13	85552414	core
13	76421089	core
13	75211859	core
13	85264925	core
13	85641883	core
14	85078047	core
14	74251480	core
14	85999273	core
14	85158930	core
14	74604952	core
14	75767673	core
14	83843550	core
14	75812083	core
14	85148208	core
14	84669584	core
14	78604157	core
14	83947858	core
14	74903098	core
14	75116610	core
14	75533973	core
14	84862905	core
14	84266230	core
14	83912637	core
14	75649058	core
14	76338024	core
14	76710786	core
14	85895787	core
14	83909482	core
14	83719243	core
14	77356932	core
14	86122374	core
14	85801391	core
14	75193805	core
14	85787952	core
14	83220226	core
14	84090130	core
14	84969869	core
15	75565236	core
15	76331491	core
15	84198793	core
15	84907502	core
15	75378600	core
15	83009746	core
15	76993627	core
15	76408402	core
15	83901711	core
15	75885873	core
15	73729233	core
15	85573367	core
15	76307844	core
15	74274319	core
15	74933332	core
15	75113280	core
15	83233097	core
15	84820208	core
15	85811739	core
15	73960010	core
15	73998923	core
15	84987757	core
15	85307690	core
15	75674522	core
15	84551455	core
15	85103451	core
15	85257416	core
15	76093321	core
15	84934940	core
15	83156085	core
15	77223961	core
15	73748178	core
16	84077534	core
16	76237262	core
16	84472521	core
16	76050799	core
16	76702052	core
16	86141670	core
16	77001388	core
16	85430380	core
16	74086186	core
16	75791624	core
16	73346635	core
16	84571443	core
16	85923946	core
16	75816209	core
16	83904551	core
16	82464077	core
16	84813448	core
16	75387791	core
16	76097421	core
16	75007296	core
16	74203289	core
16	83206649	core
16	76060091	core
16	85327299	core
16	84967212	core
16	75843509	core
16	83425292	core
16	74999558	core
16	87000621	core
16	75407302	core
16	74279899	core
16	84321339	core
17	74383485	core
17	82833758	core
17	83501243	core
17	84098544	core
17	75484687	core
17	83213835	core
17	74741529	core
17	84659550	core
17	84731788	core
17	84208278	core
17	84118933	core
17	73718466	core
17	75435158	core
17	75384254	core
17	75280717	core
17	86486712	core
17	84387132	core
17	83033977	core
17	73897010	core
17	84101231	core
17	82262465	core
17	74664665	core
17	82528004	core
17	74173997	core
17	74699027	core
17	74694260	core
17	74384346	core
17	74495099	core
17	83402277	core
17	75561713	core
17	83327632	core
17	83685566	core
18	73246831	core
18	81992525	core
18	75337441	core
18	74304028	core
18	82488161	core
18	82934441	core
18	82769923	core
18	82330934	core
18	82351277	core
18	73763551	core
18	76255367	core
18	74134431	core
18	72989506	core
18	72429940	core
18	74264504	core
18	73629134	core
18	73865389	core
18	84656187	core
18	73952859	core
18	83278366	core
18	75358873	core
18	82645419	core
18	83195062	core
18	82774785	core
18	75366206	core
18	74766584	core
18	82960722	core
18	73316109	core
18	74455902	core
18	73480269	core
18	74326219	core
18	74607928	core
19	73075692	core
19	73189678	core
19	74700259	core
19	72977464	core
19	83171351	core
19	73911858	core
19	82779770	core
19	72796924	core
19	83608523	core
19	73689155	core
19	83358076	core
19	83555664	core
19	73614036	core
19	81931452	core
19	73181144	core
19	82911233	core
19	82752393	core
19	73278931	core
19	82264179	core
19	74379336	core
19	74179218	core
19	73963372	core
19	76609701	core
19	73630500	core
19	73004163	core
19	81300757	core
19	74255919	core
19	83693127	core
19	72772099	core
19	83449626	core
19	74159874	core
19	73250341	core
20	73924263	core
20	72447800	core
20	82631732	core
20	83405675	core
20	73794707	core
20	73029191	core
20	82387222	core
20	73200238	core
20	82603071	core
20	73683557	core
20	72693614	core
20	83117110	core
20	81670216	core
20	82474712	core
20	81520892	core
20	82192739	core
20	74255611	core
20	74200231	core
20	73333437	core
20	81399864	core
20	73275024	core
20	83287904	core
20	74747146	core
20	73524313	core
20	82844044	core
20	83962224	core
20	81493480	core
20	73562972	core
20	74525843	core
20	74041684	core
20	73552710	core
20	73792584	core
21	83127295	core
21	82106050	core
21	72551086	core
21	74325387	core
21	73706268	core
21	72343793	core
21	72132100	core
21	73943608	core
21	72438415	core
21	81054724	core
21	73168277	core
21	73256504	core
21	72011480	core
21	82858077	core
21	82855221	core
21	73694827	core
21	73170576	core
21	82828073	core
21	80995649	core
21	74559580	core
21	81813708	core
21	81130922	core
21	83356565	core
21	72491553	core
21	72585854	core
21	72517407	core
21	84151218	core
21	82307468	core
21	72539901	core
21	72611051	core
21	73750691	core
21	74786156	core
22	81343527	core
22	72362940	core
22	82381959	core
22	81974595	core
22	72723069	core
22	81674231	core
22	72082524	core
22	72592008	core
22	81694575	core
22	72194536	core
22	73463440	core
22	81613584	core
22	82311495	core
22	73351327	core
22	73163303	core
22	73915423	core
22	81353012	core
22	72603975	core
22	82535606	core
22	81932386	core
22	82146266	core
22	72752317	core
22	80969864	core
22	72653579	core
22	74360438	core
22	81441732	core
22	82913323	core
22	72527120	core
22	72418663	core
22	74581013	core
22	72573315	core
22	81644747	core
23	71803836	core
23	71964028	core
23	80751865	core
23	81670085	core
23	81318724	core
23	71951994	core
23	72364949	core
23	73010488	core
23	72764629	core
23	74244981	core
23	72175065	core
23	72831301	core
23	72531214	core
23	74385949	core
23	81205921	core
23	74053041	core
23	73485500	core
23	71768915	core
23	73031795	core
23	81922203	core
23	81506419	core
23	73289517	core
23	73510195	core
23	81347956	core
23	81798797	core
23	74437175	core
23	71813058	core
23	82228966	core
23	81525679	core
23	81433809	core
23	81185058	core
23	72947499	core
24	72152013	core
24	72175541	core
24	72311320	core
24	80989766	core
24	73655216	core
24	72244346	core
24	82154481	core
24	81290267	core
24	81994768	core
24	81896017	core
24	72036605	core
24	72701403	core
24	72268318	core
24	72878148	core
24	72148221	core
24	72271800	core
24	81007873	core
24	71709177	core
24	73182999	core
24	71955127	core
24	73130376	core
24	80757908	core
24	72829990	core
24	81729921	core
24	73540125	core
24	82410913	core
24	72318163	core
24	72194911	core
24	81228973	core
24	72125011	core
24	71778041	core
24	81213493	core
25	72108551	core
25	72227600	core
25	80934805	core
25	71854218	core
25	81358659	core
25	72455435	core
25	73034498	core
25	72353007	core
25	71588414	core
25	72368724	core
25	73082901	core
25	72617949	core
25	81064392	core
25	73017129	core
25	71553610	core
25	73156809	core
25	71992099	core
25	72302825	core
25	81526821	core
25	72704279	core
25	71521664	core
25	71549213	core
25	71975955	core
25	81243173	core
25	73768583	core
25	71753605	core
25	71596249	core
25	74015101	core
25	72362986	core
25	81143407	core
25	72615526	core
25	73128905	core
26	72267674	core
26	71400866	core
26	81035992	core
26	71481603	core
26	71970666	core
26	71960773	core
26	81466931	core
26	71729407	core
26	71597704	core
26	72471423	core
26	80664189	core
26	71835568	core
26	72112680	core
26	71951701	core
26	71834506	core
26	72221278	core
26	71736761	core
26	82230434	core
26	72230863	core
26	72906934	core
26	72346393	core
26	72138769	core
26	72378925	core
26	72017848	core
26	71901524	core
26	72820346	core
26	71872689	core
26	71800459	core
26	80390176	core
26	74069424	core
26	73549860	core
26	71458161	core
27	81826058	core
27	72323242	core
27	71763365	core
27	72075591	core
27	80740137	core
27	72209943	core
27	81216202	core
27	72714176	core
27	71249903	core
27	80524172	core
27	81259276	core
27	80275978	core
27	72907686	core
27	71778862	core
27	71810265	core
27	72229916	core
27	71895043	core
27	72638591	core
27	71890997	core
27	73493199	core
27	71273812	core
27	71939086	core
27	72237055	core
27	71699919	core
27	73363001	core
27	72071310	core
27	71837073	core
27	71583231	core
27	71609641	core
27	72723883	core
27	80465426	core
27	71946601	core
28	71688126	core
28	71219168	core
28	71252523	core
28	71768895	core
28	71367142	core
28	71270956	core
28	71357688	core
28	72125142	core
28	71473299	core
28	71740325	core
28	71794695	core
28	72479195	core
28	71411156	core
28	71161758	core
28	72288079	core
28	71587448	core
28	72056500	core
28	80719728	core
28	71273467	core
28	71198201	core
28	71682264	core
28	71066728	core
28	80374864	core
28	80847195	core
28	71651599	core
28	71649918	core
28	72204310	core
28	72055315	core
28	72038422	core
28	71803355	core
28	71535833	core
28	80671514	core
29	71144550	core
29	71155435	core
29	71477963	core
29	71628670	core
29	71184274	core
29	80171838	core
29	71555327	core
29	80088080	core
29	80114101	core
29	71313863	core
29	72105214	core
29	71236860	core
29	71327057	core
29	80214555	core
29	72158813	core
29	71342796	core
29	72000808	core
29	71446118	core
29	71407880	core
29	71073772	core
29	71104877	core
29	80471532	core
29	71388017	core
29	71175603	core
29	71153628	core
29	71187768	core
29	71696111	core
29	71185658	core
29	71700857	core
29	71559076	core
29	71593641	core
29	71679481	core
30	80058377	core
30	71299437	core
30	71030350	core
30	80127787	core
30	71180518	core
30	71262994	core
30	71064875	core
30	70959303	core
30	71493088	core
30	71071350	core
30	71089331	core
30	71914703	core
30	71000257	core
30	71401180	core
30	71085357	core
30	71257280	core
30	80497133	core
30	71965634	core
30	71064922	core
30	71123689	core
30	71529473	core
30	71957539	core
30	71022932	core
30	71433558	core
30	71087909	core
30	71330417	core
30	79974923	core
30	70959732	core
30	71068638	core
30	80366740	core
30	71324903	core
30	71043108	core
31	70929175	core
31	71018024	core
31	70976599	core
31	70958899	core
31	71018681	core
31	71007827	core
31	71419761	core
31	70997398	core
31	70893418	core
31	70981547	core
31	71077413	core
31	71830555	core
31	71387696	core
31	70976599	core
31	79974909	core
31	70992805	core
31	70959880	core
31	71020441	core
31	71077413	core
31	71011187	core
31	71018024	core
31	71046025	core
31	71077413	core
31	71007827	core
31	70893406	core
31	70992805	core
31	79974909	core
31	70964241	core
31	71387696	core
31	71020441	core
31	71007827	core
31	71185177	core
32	70893406	core
32	70893406	core
32	70893406	core
32	70893406	core
32	70893406	core
32	70893406	core
32	70893406	core
32	70893406	core
32	70893406	core
32	70893406	core
32	70893406	core
32	70893406	core
32	70893406	core
32	70893406	core
32	70893406	core
32	70893406	core
32	70893406	core
32	70893406	core
32	70893406	core
32	70893406	core
32	70893406	core
32	70893406	core
32	70893406	core
32	70893406	core
32	70893406	core
32	70893406	core
32	70893406	core
32	70893406	core
32	70893406	core
32	70893406	core
32	70893406	core
32	70893406	core
1	125853563	pan
1	120461724	pan
1	115530650	pan
1	125853563	pan
1	123747809	pan
1	118220364	pan
1	120883822	pan
1	118220364	pan
1	123528791	pan
1	134449599	pan
1	123528791	pan
1	123528791	pan
1	120170615	pan
1	120270936	pan
1	120359958	pan
1	120454542	pan
1	120359958	pan
1	119897843	pan
1	117841843	pan
1	119897843	pan
1	117841843	pan
1	124859672	pan
1	109182106	pan
1	122866981	pan
1	118220364	pan
1	125853563	pan
1	117288012	pan
1	120170615	pan
1	119897843	pan
1	118808910	pan
1	109182106	pan
1	121656359	pan
2	139100677	pan
2	138521376	pan
2	136720271	pan
2	141249329	pan
2	139189168	pan
2	135995031	pan
2	137720483	pan
2	134565510	pan
2	139329044	pan
2	137794792	pan
2	134162582	pan
2	134863751	pan
2	137975469	pan
2	134059979	pan
2	131993392	pan
2	137701630	pan
2	139863563	pan
2	138041014	pan
2	138404147	pan
2	136603991	pan
2	138125996	pan
2	136124963	pan
2	138451544	pan
2	137141617	pan
2	136874805	pan
2	140410189	pan
2	139863563	pan
2	137689138	pan
2	137433873	pan
2	138385534	pan
2	140389986	pan
2	134314535	pan
3	149131510	pan
3	148096124	pan
3	154202685	pan
3	147351653	pan
3	154273843	pan
3	149994539	pan
3	143644974	pan
3	147659152	pan
3	151174634	pan
3	149303495	pan
3	145376576	pan
3	150953808	pan
3	155060810	pan
3	146393788	pan
3	148926782	pan
3	149744452	pan
3	151257655	pan
3	147061232	pan
3	145518239	pan
3	151371561	pan
3	148290528	pan
3	145843431	pan
3	156863384	pan
3	148060604	pan
3	161715152	pan
3	145598072	pan
3	149689556	pan
3	154337128	pan
3	144830793	pan
3	148254462	pan
3	146079144	pan
3	142688963	pan
4	155791142	pan
4	154766392	pan
4	161065679	pan
4	150424957	pan
4	150966783	pan
4	154659669	pan
4	159314333	pan
4	160659012	pan
4	156649114	pan
4	154670395	pan
4	161589070	pan
4	153115805	pan
4	156570536	pan
4	156114781	pan
4	159557910	pan
4	160843433	pan
4	159000317	pan
4	156189086	pan
4	163634393	pan
4	150325938	pan
4	156880146	pan
4	152499880	pan
4	157241267	pan
4	156605725	pan
4	163532384	pan
4	153501455	pan
4	163148506	pan
4	159953445	pan
4	156194935	pan
4	150956126	pan
4	157474945	pan
4	159631767	pan
5	166000985	pan
5	169835023	pan
5	167608860	pan
5	169533663	pan
5	173430546	pan
5	176020087	pan
5	162519095	pan
5	166078247	pan
5	158319946	pan
5	169215854	pan
5	159260700	pan
5	166274163	pan
5	161876094	pan
5	156025548	pan
5	167137653	pan
5	165172241	pan
5	164525344	pan
5	163888481	pan
5	167503028	pan
5	161728411	pan
5	168013372	pan
5	160980051	pan
5	170348179	pan
5	165753295	pan
5	159003279	pan
5	155177770	pan
5	165102808	pan
5	155290980	pan
5	167015746	pan
5	162524211	pan
5	169144457	pan
5	168243503	pan
6	178275828	pan
6	177062109	pan
6	173707113	pan
6	174198201	pan
6	182400829	pan
6	172322946	pan
6	170839916	pan
6	178940416	pan
6	165493637	pan
6	165115577	pan
6	165421065	pan
6	174624009	pan
6	177602898	pan
6	172961304	pan
6	163505702	pan
6	163311911	pan
6	172216255	pan
6	170367098	pan
6	170935338	pan
6	163932336	pan
6	165269750	pan
6	172557055	pan
6	171283358	pan
6	168363807	pan
6	167974831	pan
6	170480703	pan
6	167390918	pan
6	173844666	pan
6	171026805	pan
6	172297120	pan
6	167642982	pan
6	172744086	pan
7	167104026	pan
7	176617776	pan
7	177194996	pan
7	179199848	pan
7	172633170	pan
7	187350724	pan
7	184695429	pan
7	176725016	pan
7	180073933	pan
7	182583212	pan
7	175803981	pan
7	167942332	pan
7	184323766	pan
7	182451758	pan
7	176016954	pan
7	175015738	pan
7	184783539	pan
7	179212417	pan
7	181362184	pan
7	174459299	pan
7	180545751	pan
7	170498044	pan
7	174587908	pan
7	168334988	pan
7	162901599	pan
7	181373393	pan
7	171683556	pan
7	179393713	pan
7	180188056	pan
7	174778136	pan
7	177085395	pan
7	166147100	pan
8	187181929	pan
8	188210503	pan
8	175604854	pan
8	182593131	pan
8	190642570	pan
8	184795872	pan
8	174133457	pan
8	184434602	pan
8	180348060	pan
8	180512545	pan
8	183748511	pan
8	177040709	pan
8	185686918	pan
8	181099633	pan
8	175181714	pan
8	183158404	pan
8	176618800	pan
8	189374541	pan
8	179064136	pan
8	169908097	pan
8	180142284	pan
8	177292258	pan
8	191545578	pan
8	171217008	pan
8	176729320	pan
8	171736469	pan
8	187976087	pan
8	184207570	pan
8	180072644	pan
8	172771561	pan
8	189121131	pan
8	177344882	pan
9	179761871	pan
9	180136586	pan
9	183449375	pan
9	183790721	pan
9	191495869	pan
9	184998665	pan
9	193788072	pan
9	184647301	pan
9	176993899	pan
9	185370383	pan
9	189257711	pan
9	181817651	pan
9	186230734	pan
9	184267124	pan
9	185116305	pan
9	184927581	pan
9	190770140	pan
9	189277173	pan
9	191993352	pan
9	188457572	pan
9	182147102	pan
9	190832248	pan
9	172125840	pan
9	180836344	pan
9	184221145	pan
9	192313603	pan
9	183045246	pan
9	188409965	pan
9	186762136	pan
9	185943443	pan
9	188300421	pan
9	184030187	pan
10	181669359	pan
10	189356796	pan
10	191066539	pan
10	197124441	pan
10	192793785	pan
10	192501374	pan
10	190735537	pan
10	196846723	pan
10	185192131	pan
10	185245040	pan
10	186320634	pan
10	182760996	pan
10	197483852	pan
10	189131973	pan
10	189154772	pan
10	189487844	pan
10	193945427	pan
10	189460574	pan
10	181043173	pan
10	193713365	pan
10	199064010	pan
10	188099848	pan
10	190157365	pan
10	196439865	pan
10	181063027	pan
10	190431549	pan
10	188784865	pan
10	190238439	pan
10	191614522	pan
10	197441683	pan
10	194332765	pan
10	191323841	pan
11	196515541	pan
11	193440657	pan
11	194454206	pan
11	199994401	pan
11	190887371	pan
11	189138402	pan
11	189200838	pan
11	196364890	pan
11	191085467	pan
11	183945549	pan
11	194823397	pan
11	199712925	pan
11	193279814	pan
11	191476604	pan
11	198632413	pan
11	188858126	pan
11	194628578	pan
11	185830525	pan
11	186406942	pan
11	193512277	pan
11	196865079	pan
11	192117734	pan
11	204105305	pan
11	200508355	pan
11	204212969	pan
11	196546879	pan
11	190748043	pan
11	193463805	pan
11	191002831	pan
11	200337587	pan
11	193923952	pan
11	194550104	pan
12	190614973	pan
12	200956306	pan
12	197526042	pan
12	205040071	pan
12	196851032	pan
12	202078544	pan
12	198119842	pan
12	200952856	pan
12	199735621	pan
12	195968400	pan
12	197401728	pan
12	192181872	pan
12	202300418	pan
12	194534116	pan
12	204100945	pan
12	192555076	pan
12	196849824	pan
12	202382889	pan
12	194844739	pan
12	196612988	pan
12	200992666	pan
12	195720438	pan
12	207608446	pan
12	199932693	pan
12	203554065	pan
12	197860925	pan
12	195818942	pan
12	205219034	pan
12	196305074	pan
12	190208940	pan
12	196206047	pan
12	196452596	pan
13	203968613	pan
13	196952566	pan
13	201183871	pan
13	194903835	pan
13	204107058	pan
13	197030335	pan
13	199381518	pan
13	195756438	pan
13	197700805	pan
13	203711485	pan
13	206386137	pan
13	197714725	pan
13	200655876	pan
13	201241391	pan
13	204926634	pan
13	202513884	pan
13	206792424	pan
13	200357852	pan
13	203092930	pan
13	205924153	pan
13	202938883	pan
13	198647537	pan
13	204208704	pan
13	198783455	pan
13	203517425	pan
13	201435003	pan
13	194402679	pan
13	201908963	pan
13	196545414	pan
13	200231888	pan
13	202243541	pan
13	194215203	pan
14	200399339	pan
14	210620107	pan
14	200429686	pan
14	202321487	pan
14	212438195	pan
14	205958478	pan
14	204128958	pan
14	202117749	pan
14	205528211	pan
14	207423696	pan
14	196983904	pan
14	210211120	pan
14	206014126	pan
14	204952843	pan
14	204564940	pan
14	208554065	pan
14	201222642	pan
14	205245755	pan
14	204578161	pan
14	194479213	pan
14	196615773	pan
14	204290215	pan
14	206682208	pan
14	207847906	pan
14	196789081	pan
14	198153797	pan
14	204337918	pan
14	208832752	pan
14	202017569	pan
14	207262847	pan
14	211392805	pan
14	202711681	pan
15	209497116	pan
15	204605617	pan
15	205457197	pan
15	208449705	pan
15	207029242	pan
15	209106179	pan
15	200077524	pan
15	208138024	pan
15	208619688	pan
15	203948321	pan
15	209161513	pan
15	199875475	pan
15	205375667	pan
15	206759745	pan
15	211547261	pan
15	209872881	pan
15	213500791	pan
15	206495747	pan
15	208448623	pan
15	209627891	pan
15	207933253	pan
15	207479384	pan
15	208067638	pan
15	202089921	pan
15	205130593	pan
15	209498540	pan
15	206527513	pan
15	198556770	pan
15	208086279	pan
15	208026405	pan
15	198429413	pan
15	207332143	pan
16	211060366	pan
16	207706399	pan
16	208606103	pan
16	203832159	pan
16	207946485	pan
16	205247218	pan
16	207645746	pan
16	209076618	pan
16	208677661	pan
16	199013347	pan
16	210060938	pan
16	211553435	pan
16	208299151	pan
16	208234933	pan
16	209302028	pan
16	214245760	pan
16	206529300	pan
16	211460727	pan
16	205394723	pan
16	212169762	pan
16	208724972	pan
16	216161434	pan
16	207657855	pan
16	206459932	pan
16	208709114	pan
16	205072754	pan
16	210354144	pan
16	211805433	pan
16	202181538	pan
16	210176707	pan
16	209974792	pan
16	207520329	pan
17	216869342	pan
17	211555486	pan
17	213377444	pan
17	211535490	pan
17	209784703	pan
17	211285099	pan
17	213385210	pan
17	211204165	pan
17	211831675	pan
17	209940724	pan
17	214388187	pan
17	214247973	pan
17	209741834	pan
17	211798484	pan
17	214062301	pan
17	206093384	pan
17	213803258	pan
17	215018515	pan
17	216552249	pan
17	207971297	pan
17	216394888	pan
17	208657330	pan
17	214176069	pan
17	215378103	pan
17	212470605	pan
17	211129909	pan
17	213579750	pan
17	214649954	pan
17	216364384	pan
17	211820051	pan
17	215450968	pan
17	214421804	pan
18	217324999	pan
18	221970910	pan
18	212659872	pan
18	212400660	pan
18	215829669	pan
18	218837038	pan
18	212236287	pan
18	223062595	pan
18	218516605	pan
18	219808009	pan
18	209916318	pan
18	216285056	pan
18	218512106	pan
18	223862100	pan
18	215295055	pan
18	217066711	pan
18	214876400	pan
18	212176376	pan
18	216097445	pan
18	215665248	pan
18	213929840	pan
18	216031510	pan
18	216152118	pan
18	220348118	pan
18	214841685	pan
18	212885917	pan
18	214012151	pan
18	220160600	pan
18	215949912	pan
18	219129752	pan
18	212434232	pan
18	214388334	pan
19	217258322	pan
19	219407519	pan
19	211974381	pan
19	216950548	pan
19	218182752	pan
19	217067813	pan
19	219118892	pan
19	218672797	pan
19	216103130	pan
19	217402376	pan
19	217734723	pan
19	220041533	pan
19	217730662	pan
19	220807695	pan
19	219418708	pan
19	218748930	pan
19	218675369	pan
19	218849727	pan
19	219048634	pan
19	213290085	pan
19	214733022	pan
19	217391322	pan
19	209142037	pan
19	218544458	pan
19	216371334	pan
19	223891952	pan
19	212740532	pan
19	215607858	pan
19	219563125	pan
19	216302047	pan
19	218842440	pan
19	220342669	pan
20	219322914	pan
20	225167335	pan
20	220898096	pan
20	220732459	pan
20	215234142	pan
20	224254563	pan
20	219880177	pan
20	222996133	pan
20	219109688	pan
20	221927141	pan
20	225575763	pan
20	219772083	pan
20	223766769	pan
20	221524320	pan
20	226651914	pan
20	221324165	pan
20	218295101	pan
20	218246538	pan
20	218198705	pan
20	225849622	pan
20	223905149	pan
20	220626619	pan
20	217806150	pan
20	215344873	pan
20	219032943	pan
20	217173017	pan
20	223728726	pan
20	218256051	pan
20	218804640	pan
20	217331375	pan
20	222850179	pan
20	218916570	pan
21	219888007	pan
21	221820685	pan
21	228739922	pan
21	221342610	pan
21	221000844	pan
21	223773687	pan
21	228503361	pan
21	218756676	pan
21	221990698	pan
21	227306763	pan
21	221649932	pan
21	222126494	pan
21	227510269	pan
21	220961876	pan
21	219537443	pan
21	218271658	pan
21	224759543	pan
21	221894365	pan
21	229029245	pan
21	218581140	pan
21	220498482	pan
21	225797061	pan
21	221787039	pan
21	218530476	pan
21	223294976	pan
21	226809138	pan
21	216580039	pan
21	225772077	pan
21	223371973	pan
21	226058841	pan
21	219715309	pan
21	215461253	pan
22	228387257	pan
22	228817303	pan
22	218668308	pan
22	225477096	pan
22	225025862	pan
22	221453248	pan
22	229853233	pan
22	228983656	pan
22	226051733	pan
22	229166895	pan
22	222211583	pan
22	225192073	pan
22	226207586	pan
22	224237902	pan
22	226291085	pan
22	221309032	pan
22	226689268	pan
22	227279594	pan
22	221454386	pan
22	226264913	pan
22	225521147	pan
22	227197136	pan
22	231719094	pan
22	224383583	pan
22	218710136	pan
22	228481964	pan
22	223053270	pan
22	224823445	pan
22	226626528	pan
22	219992258	pan
22	226427324	pan
22	226379452	pan
23	232513754	pan
23	228154417	pan
23	231618521	pan
23	226969284	pan
23	228976540	pan
23	231224053	pan
23	230062445	pan
23	226002271	pan
23	227543540	pan
23	220978078	pan
23	228928376	pan
23	226123981	pan
23	230406778	pan
23	220772318	pan
23	231402683	pan
23	223288322	pan
23	222079591	pan
23	232216016	pan
23	225955017	pan
23	226195463	pan
23	224423969	pan
23	226638550	pan
23	223849249	pan
23	228692578	pan
23	225646196	pan
23	220011080	pan
23	232365908	pan
23	225753169	pan
23	228870578	pan
23	228993806	pan
23	229794345	pan
23	223915098	pan
24	232023297	pan
24	226021525	pan
24	230090948	pan
24	229897797	pan
24	224787956	pan
24	228836871	pan
24	229098045	pan
24	231315918	pan
24	228124629	pan
24	228738967	pan
24	232012091	pan
24	230039593	pan
24	229474111	pan
24	228204981	pan
24	229287631	pan
24	230042000	pan
24	232138270	pan
24	232585047	pan
24	224869877	pan
24	230835437	pan
24	224934921	pan
24	233414411	pan
24	227711670	pan
24	229403936	pan
24	226676671	pan
24	227838223	pan
24	229150643	pan
24	229277874	pan
24	231189104	pan
24	227658591	pan
24	232417677	pan
24	231104242	pan
25	229839366	pan
25	231275928	pan
25	231695788	pan
25	234408075	pan
25	230855775	pan
25	230743490	pan
25	228732811	pan
25	229517942	pan
25	233897883	pan
25	230893056	pan
25	227182957	pan
25	229273697	pan
25	232660706	pan
25	229461092	pan
25	234484182	pan
25	228829081	pan
25	231442228	pan
25	228455298	pan
25	229199751	pan
25	228794304	pan
25	235605006	pan
25	234116698	pan
25	231567633	pan
25	231054474	pan
25	226361623	pan
25	233752502	pan
25	234368222	pan
25	223406615	pan
25	230155340	pan
25	230721559	pan
25	227638799	pan
25	226925208	pan
26	231895216	pan
26	235313240	pan
26	233468703	pan
26	234661653	pan
26	230011499	pan
26	232724750	pan
26	231875324	pan
26	233041465	pan
26	235746540	pan
26	232089226	pan
26	234841101	pan
26	233621056	pan
26	232317774	pan
26	232424992	pan
26	232350639	pan
26	231757451	pan
26	234524652	pan
26	228322655	pan
26	232653828	pan
26	231173566	pan
26	230966115	pan
26	231574688	pan
26	232987209	pan
26	233280054	pan
26	232330991	pan
26	231976850	pan
26	234620446	pan
26	234605333	pan
26	236254800	pan
26	225794920	pan
26	228024283	pan
26	234613211	pan
27	232650813	pan
27	229859139	pan
27	234545607	pan
27	233793041	pan
27	235963869	pan
27	234100308	pan
27	232957327	pan
27	231591064	pan
27	239195740	pan
27	237408703	pan
27	234458152	pan
27	237146005	pan
27	231061344	pan
27	233428261	pan
27	235823283	pan
27	232905868	pan
27	233193254	pan
27	232307638	pan
27	234103884	pan
27	229164241	pan
27	237102881	pan
27	235173043	pan
27	233835177	pan
27	235138342	pan
27	229029676	pan
27	233216344	pan
27	232742027	pan
27	236529369	pan
27	236996654	pan
27	231500739	pan
27	236435615	pan
27	233636690	pan
28	237503183	pan
28	238234784	pan
28	238041087	pan
28	237137730	pan
28	238873838	pan
28	238163520	pan
28	238681341	pan
28	233577730	pan
28	237868833	pan
28	234970117	pan
28	234596220	pan
28	232349567	pan
28	236374257	pan
28	239366155	pan
28	235102000	pan
28	236051733	pan
28	236380690	pan
28	235917619	pan
28	237192940	pan
28	240151084	pan
28	236736581	pan
28	240187471	pan
28	237418705	pan
28	235133958	pan
28	238072445	pan
28	237570315	pan
28	233176581	pan
28	235514024	pan
28	235733085	pan
28	234129342	pan
28	232480096	pan
28	236424564	pan
29	238917670	pan
29	238383700	pan
29	237592002	pan
29	237843414	pan
29	238260960	pan
29	239179893	pan
29	237414373	pan
29	240608354	pan
29	240126087	pan
29	238189739	pan
29	236741875	pan
29	240356848	pan
29	239466775	pan
29	239445191	pan
29	236128481	pan
29	238518725	pan
29	235875734	pan
29	238325383	pan
29	237583916	pan
29	240617816	pan
29	240157159	pan
29	238357009	pan
29	237744439	pan
29	238726042	pan
29	238770493	pan
29	238907035	pan
29	236631752	pan
29	237811481	pan
29	236019667	pan
29	239047813	pan
29	236655347	pan
29	235865822	pan
30	240703404	pan
30	239358133	pan
30	241116225	pan
30	240470332	pan
30	240243495	pan
30	239610438	pan
30	240743139	pan
30	242280839	pan
30	238886172	pan
30	240150148	pan
30	239907502	pan
30	237843436	pan
30	241452434	pan
30	239832836	pan
30	240427536	pan
30	239329070	pan
30	238473680	pan
30	236460381	pan
30	241299718	pan
30	240564206	pan
30	238482525	pan
30	237064344	pan
30	241965664	pan
30	239013506	pan
30	239940989	pan
30	239956357	pan
30	242110217	pan
30	241380769	pan
30	241189986	pan
30	239812997	pan
30	239995675	pan
30	240936298	pan
31	242826986	pan
31	241837511	pan
31	241932895	pan
31	241795656	pan
31	241836380	pan
31	241721515	pan
31	240372487	pan
31	242016059	pan
31	243271532	pan
31	242131576	pan
31	241514783	pan
31	238900591	pan
31	239661982	pan
31	241932895	pan
[truncated: 50 more rows]

[truncated: 16 more sheets: Fig. 3i, Fig. 3k, Fig. 4d, Fig. 4e, Fig. 4g, Fig. 5d, Fig. 5e, Fig. 5g, Fig. 6a, Fig. 6b, Fig. 6e, Supplementary Fig. 4, Supplementary Fig. 6, Supplementary Fig. 8, Supplementary Fig. 10, Supplementary Fig. 11]
